# Supplementary material for: Therapeutic effect of Bacillus Calmette–Guerin polysaccharide nucleic acid on mast cell at the transcriptional level
Source: PeerJ. 2019 Aug 21;7:e7404. doi: 10.7717/peerj.7404 (PMC6708377; doi:10.7717/peerj.7404)
Supplement: Dataset S1 [file peerj-07-7404-s001.xlsx]

## Sheet: clinical data monotherapy
number	性别(1 male, 2 female)	age	duration (month)	baseline UAS7	after treatment UAS7	response(1 response, 1 non-response)	complete relief time(day)
P1	1	40	10	28	16	2
P2	2	52	6	28	2	1
P3	2	26	24	23	23	2
P4	1	25	2	40	14	1
P5	2	47	12	28	28	2
P6	2	47	24	13	17	2
P7	1	49	6	18	0	1
P8	1	40	36	16	15	2
P9	2	55	60	35	0	1
P10	1	31	2	28	13	1
P11	2	41	3	35	3	1
P12	1	23	8	12	12	2
P13	2	22	5	28	0	1
P14	2	33	2	41	0	1	70
P15	1	46	4	8	0	1
P16	2	23	4	30	0	1
P17	2	21	6	8	0	1
P18	1	44	12	14	3	1
P19	2	44	8	16	2	1
P20	2	51	24	34	30	2
P21	1	26	4	24	0	1	60
P22	1	20	2	14	17	2
P23	2	42	3	21	6	1
P24	2	34	96	21	21	2
P25	2	24	3	35	35	2
P26	2	19	3	22	4	1
P27	2	22	12	21	0	1
P28	1		72	42	14	1
P29	1	23	3	21	0	1
P30	1	18	1.5	29	9	1
P31	2	41	5	21	17	2
P32	2	19	4	28	2	1
P33	2	18	9	35	26	2
P34	1	41	12	42	0	1
P35	1	20	120	42	0	1	80
P36	1	41	1.5	21	17	2
P37	2	25	6	18	0	1
P38	2	40	48	28	0	1
P39	2	36	12	14	38	2
P40	2	28	120	42	0	1	120
P41	1	22	4	28	9	1
P42	1	58	12	42	0	1
P43	2	31	4	25	0	1	63
P44	2	65	36	35	4	1	42
P45	2	52	3	26	0	1	56
P46	1	47	3	10	2	1	35
P47	2	34	6	42	35	2
P48	2	46	8	28	0	1	84
P49	2	23	6	28	9	1	56
P50	1	28	10	26	0	1	30
P51	2	41	6	42	6	1	42
P52	2	66	12	31	0	1	35
P53	1	38	3	28	0	1	42
P54	2	28	120	16	16	2
P55	2	52	96	21	0	1	28
P56	2	62	5	28	0	1	28
P57	1	61	24	18	0	1	28
		36.625	20.2281	26.2807	8.15789		51.2667		有效	41	17 complete relief
		13.4861	31.7044	9.61166	10.6984		16.7986		无效	16
		male	22
		female	35

## Sheet: clinical data combined therapy
number	性别(1 male, 2 female)	age	duration (month)	baseline UAS7	after treatment UAS7	response(1 resposne, 2 non-response)	complete relief time(day)
C1	2	62	36	28	7	1
C2	1	40	36	21	10	1
C3	2	30	2	30	30	2
C4	2	51	1.5	30	0	1	35
C5	2	29	4	28	3	1
C6	2	38	1.5	31	10	1
C7	2	31	4	25	6	1
C8	1	36	24	9	0	1	28
C9	2	19	3	28	19	2
C10	2	21	4	21	10	1
C11	2	26	2	15	28	2
C12	2	31	24	28	0	1	28
C13	1	25	6	16	0	1
C14	2	39	40	18	7	1
C15	2	37	20	14	2	1	75
C16	1	19	24	14	10	2
C17	2	41	6	22	7	1	31
C18	2	47	12	35	20	2
C19	1	42	48	37	20	2
C20	1	38	92	33	15	1	28
C21	2	27	2	14	0	1	26
C22	1	31	36	24	7	1
C23	2	19	2	40	10	1
C24	2	27	10	21	10	1
C25	1	53	8	7	3	1	26
C26	2	44	36	36	14	1
C27	2	24	120	28	10	1	38
C28	1	15	60	24	14	2
C29	2	48	2	42	0	1	30
C30	2	13	6	27	10	1
C31	1	48	15	11	6	2
C32	2	34	1.5	35	7	1	20
C33	2	38	4	25	10	1	20
C34	2	38	60	21	12	2
C35	2	45	8	14	6	1
C36	2	34	26	42	28	2
C37	2	42	144	21	14	2
C38	2	40	120	42	28	2
C39	2	26	1.5	21	10	1
C40	2	11	12	19	8	1
C41	2	55	5	36	10	1
C42	2	22	12	29	0	1	60
C43	1	16	12	18	14	2
C44	1	17	4	20	8	1	28
C45	2	24	5	14	6	1
C46	2	53	3	28	7	1	60
C47	1	49	4	14	5	1
C48	2	35	72	16	7	1
C49	1	50	3	14	6	1
C50	1	20	6	19	10	2
C51	2	25	2	36	16	1
C52	2	16	12	28	10	1
C53	1	43	60	19	12	2	38
	average	33.6604	23.8491	24.3019	9.84906	1.28302	36.7692
	SD	12.4297	33.1818	9.01833	7.3678	0.454776	17.3261
	有效	38					15 complete relief
	无效	15
	male	16
	female	37

## Sheet: figure 1a β-hex release assay 
	Figure 1a. β-HEX release assay of sensentized RBL-2H3 cells treated with various BCG-PSN concentration at different time point
		0ul/ml			10ul/ml			20ul/ml			40ul/ml			80ul/ml			100ul/ml
	1h	0.846237	0.794112	0.807875	0.731593	0.67067	0.690032	0.630499	0.680054	0.644177	0.747091	0.637215	0.681053	0.62124	0.505078	0.552059	0.356226	0.55328	0.443653
	2h	0.774162	0.743988	0.746775	0.730719	0.734838	0.721679	0.687065	0.693683	0.679274	0.795746	0.771732	0.772639	0.605914	0.544352	0.564033	0.589621	0.565568	0.566495
	4h	0.794686	0.775791	0.772938	0.647081	0.660007	0.642444	0.671574	0.66948	0.659427	0.679748	0.68897	0.673259	0.556763	0.544858	0.53971	0.539144	0.520065	0.518505
	6h	0.800936	0.723233	0.749785	0.671823	0.684168	0.666895	0.650226	0.690546	0.659286	0.702287	0.763943	0.722015	0.597705	0.662751	0.619128	0.58633	0.499432	0.531781

## Sheet: figure 1b. cell viability 
	Figure 1b. cell viability of RBL-2H3 cells treated with diverse BCG-PSN concentration
	0ul/ml					10ul/ml					20ul/ml					40ul/ml					80ul/ml					100ul/ml
0H	0.287867	0.302267	0.281667	0.274967	0.325667	0.30458	0.26268	0.27418	0.27178	0.28068	0.24934	0.27474	0.29624	0.28554	0.30244	0.3294	0.2824	0.2877	0.2811	0.2984	0.28615	0.30975	0.30765	0.28145	0.27285	0.3158	0.3273	0.3207	0.2983	0.264
24H	0.4313	0.4405	0.455	0.3859	0.4381	0.4387	0.4152	0.4121	0.4005	0.3873	0.4745	0.4204	0.4258	0.3893	0.406	0.4273	0.4048	0.4156	0.4128	0.3596	0.4535	0.4246	0.4248	0.398	0.3876	0.4419	0.4186	0.4193	0.4339	0.4071
48H	0.4969	0.5061	0.5113	0.5048	0.4726	0.5264	0.5418	0.5378	0.4983	0.475	0.4982	0.5079	0.5073	0.5057	0.4905	0.5236	0.5287	0.518	0.4804	0.5729	0.5107	0.5063	0.5273	0.5189	0.4787	0.5097	0.4934	0.4991	0.4833	0.4891

## Sheet: figure 1c. β-hex assay 
	Figure 1c. β-HEX release assay of sensentized RBL-2H3 cells treated with mizolastine or BCG-PSN combined therapy
	0ul/ml BCG-PSN			mizolastine			20ul/ml BCG-PSN+mizolastine			80ul/ml BCG-PSN+mizolastine
1H	0.73751	0.70055	0.698456	0.518188	0.639131	0.580301	0.560547	0.638406	0.51193	0.542778	0.687914	0.559524
2H	0.694749	0.680191	0.69286	0.564678	0.700634	0.605384	0.530473	0.692548	0.54486	0.556098	0.697826	0.61817
4H	0.683	0.700435	0.697783	0.599746	0.728302	0.567242	0.558262	0.757103	0.570782	0.505885	0.590028	0.261343
6H	0.666935	0.683964	0.657779	0.492537	0.59	0.485714	0.417529	0.472292	0.396534	0.258175	0.499864	0.269614

## Sheet: figure S1
Figure S1. The final predicted lncRNA overview through sequencing statistics
	numbers
Intergenic lncRNA	252
Intronic lncRNA	20
Unclassified	5
Antisense lncRNA	121
Birectional lncRNA	19
	Number of different lncRNAs
Intergenic lncRNA	60.4
Intronic lncRNA	4.8
Unclassified	1.2
Antisense lncRNA	29
Birectional lncRNA	4.6

## Sheet: figure 2 lncRNA
Figure 2. Heatmap analysis of differentially expressed lncRNA levels
Transcript_ID	Rat1hNC1	Rat1hNC2	Rat1hNC3	Rat1hdrug1	Rat1hdrug2	Rat1hdrug3
XLOC.8881.2	12.5277	12.8866	10.0355	2.53136	5.90475	4.20725
XLOC.1353.7	7.96788	7.23365	6.3268	0	0	0
XLOC.1353.10	9.02858	5.54584	6.00936	0	0	0
ENSRNOT00000086490	6.37036	6.30087	5.91142	0	0	0
XLOC.1353.12	6.82768	6.18314	5.3633	0	0	0
XLOC.14883.1	9.5506	8.95912	8.8479	4.69276	4.52929	0
XLOC.13673.1	5.10264	5.97219	5.60176	0	0	0
XLOC.8046.1	5.52467	4.81672	3.77434	0	0	0
XLOC.5.1	4.44955	9.01876	8.66841	4.02677	1.91129	3.20508
XLOC.5057.1	2.11635	5.69092	2.65184	0	0	0
XLOC.14097.1	5.26789	2.84355	3.65836	0	1.91129	2.02972
ENSRNOT00000092308	3.56583	2.57101	1.63871	0	0	0
XLOC.4076.7	3.08847	3.98429	8.06258	1.95185	1.91129	3.84406
XLOC.15.12	6.4413	5.97219	3.07015	2.94366	2.70551	3.03461
XLOC.10862.1	5.80847	4.61328	3.24116	2.27051	2.70551	2.02972
ENSRNOT00000083307	3.22341	1.16064	2.06033	0	0	0
XLOC.8092.2	9.41617	8.79224	5.63283	6.04491	5.74059	5.71115
XLOC.6564.10	6.64738	11.9973	11.17	7.76861	8.14765	7.73975
XLOC.3240.1	6.29574	5.94351	5.75079	4.18683	4.13493	3.62121
XLOC.9002.1	6.4413	3.27037	3.65836	2.27051	2.89596	2.61795
XLOC.1353.9	8.67827	7.64332	8.13488	6.80636	6.93668	5.36045
XLOC.15934.1	6.13384	2.84355	3.88169	2.53136	2.70551	3.03461
XLOC.16080.2	6.87969	3.59933	3.39403	2.75219	3.35118	3.20508
XLOC.14925.1	6.37036	5.04983	5.47036	4.98182	3.88823	3.49538
XLOC.7267.3	6.75155	6.87213	5.24766	4.79569	5.16906	4.49715
XLOC.2868.1	13.0479	13.8382	13.4032	13.0003	11.5516	11.6766
XLOC.13717.1	6.65934	8.06545	8.4547	6.55081	6.3737	6.20888
XLOC.13664.6	8.83666	7.57017	5.96122	6.02386	5.94841	6.68296
XLOC.8509.8	4.2741	5.38452	7.54706	3.93955	4.69226	4.89613
XLOC.7301.1	4.9553	5.04983	4.98419	3.93955	3.47577	4.03706
XLOC.3561.1	6.4413	6.30087	4.53579	5.14667	4.58569	4.03706
XLOC.6098.1	8.29729	6.88726	5.72219	5.81919	6.05212	5.56221
XLOC.12871.1	5.93186	6.30087	6.07868	5.14667	5.30962	4.42995
XLOC.11695.2	6.21706	7.99733	7.49729	6.96936	5.85972	5.73918
ENSRNOT00000085396	5.03085	5.15363	5.83334	5.63714	6.46672	6.94606
XLOC.7267.4	4.87557	5.5835	6.24874	6.31126	6.60956	6.87204
XLOC.11237.1	5.55058	5.42657	6.24874	7.24873	7.24754	5.92148
XLOC.8884.4	10.4848	9.70137	11.2479	11.5115	11.8617	11.3127
XLOC.3215.1	7.39774	7.82724	7.67941	8.12548	9.12859	9.03094
XLOC.8607.3	6.57351	6.08152	6.4365	8.68042	6.71444	7.10529
XLOC.14080.2	6.88987	5.7909	5.75079	8.67705	6.82399	6.639
XLOC.119.10	17.9559	18.5606	18.6407	20.0374	19.0178	19.8361
XLOC.11553.1	5.10264	5.38452	5.47036	6.81863	7.29059	5.68257
XLOC.11293.1	6.46873	6.54947	4.93519	7.68393	6.22185	8.07826
XLOC.1419.1	5.82978	5.7909	6.05594	7.81223	7.62923	6.34278
XLOC.9249.1	3.08847	2.57101	2.65184	8.0337	3.06417	2.35361
ENSRNOT00000076561	5.06719	2.57101	5.07746	5.69154	7.37301	4.99243
ENSRNOT00000090877	2.11635	3.27037	2.38619	4.98182	3.35118	5.28639
XLOC.5276.3	3.92389	3.59933	2.65184	4.02677	7.97368	4.03706
XLOC.4839.1	12.4556	13.774	13.337	16.3246	14.1953	15.7084
XLOC.14741.1	5.87148	5.7909	8.24453	9.38261	9.19354	8.22918
XLOC.1896.3	6.86944	6.64162	7.15613	8.18831	9.6636	9.76396
ENSRNOT00000080867	0	0	0	2.27051	2.70551	2.02972
XLOC.4718.1	3.56583	1.7954	2.8761	4.98182	5.24105	5.12581
ENSRNOT00000083742	0	0	0	1.95185	3.06417	2.35361
XLOC.4859.1	4.14403	2.84355	0	5.36323	5.52681	4.84546
XLOC.3501.2	1.41575	1.16064	1.0405	5.22252	4.05729	3.84406
XLOC.417.1	3.66401	3.07269	2.06033	6.42802	6.55411	6.43135
XLOC.8092.3	2.37015	2.23471	1.63871	6.42802	5.74059	6.03888
XLOC.2534.2	0	1.16064	1.0405	5.63714	4.47061	4.84546
XLOC.7927.1	0	1.7954	0	4.69276	5.61073	4.62283
XLOC.4076.3	1.41575	0	0	4.58192	4.97159	5.84615
XLOC.5105.1	0	0	0	6.12616	2.2271	6.105

## Sheet: figure 3 mRNA
		Figure 3. Heatmap analysis of differentially expressed mRNA levels
Transcript_ID	Gene_id	Symbol	gene function	Database_source	Rat1hNC1	Rat1hNC2	Rat1hNC3	Rat1hdrug1	Rat1hdrug2	Rat1hdrug3	G1	G2	G2_vs_G1_log2FoldChange	G2_vs_G1_Pvalue	biological_process	cellular_component	molecular_function	KEGG_pathway
ENSRNOT00000085482	ENSRNOG00000050106	Rcc1		Protein_coding_from_Ensembl	12.4528	12.3762	12.5155	5.22252	5.49771	5.68257	12.4482	5.4676	-6.9806	0	GO:0009203//ribonucleoside triphosphate catabolic process,GO:0000082//G1/S transition of mitotic cell cycle,GO:0006152//purine nucleoside catabolic process,GO:0051726//regulation of cell cycle,GO:0050790//regulation of catalytic activity,GO:0046483//heterocycle metabolic process,GO:1901575//organic substance catabolic process,GO:0071840//cellular component organization or biogenesis,GO:1901657//g…	GO:0005623//cell,GO:0044454//nuclear chromosome part,GO:0000790//nuclear chromatin,GO:0044464//cell part,GO:0031965//nuclear membrane,GO:0005737//cytoplasm,GO:0031967//organelle envelope,GO:0031981//nuclear lumen,GO:0031974//membrane-enclosed lumen,GO:0043232//intracellular non-membrane-bounded organelle,GO:0043228//non-membrane-bounded organelle,GO:0005654//nucleoplasm,GO:0012505//endomembrane s…	GO:0031492//nucleosomal DNA binding,GO:0017076//purine nucleotide binding,GO:0031490//chromatin DNA binding,GO:0032561//guanyl ribonucleotide binding,GO:0003677//DNA binding,GO:0005088//Ras guanyl-nucleotide exchange factor activity,GO:0005515//protein binding,GO:0036094//small molecule binding,GO:1901363//heterocyclic compound binding,GO:0003682//chromatin binding,GO:0032555//purine ribonucleoti…	---
ENSRNOT00000054686	ENSRNOG00000014173	Smc3		Protein_coding_from_Ensembl	12.6951	12.6605	12.6796	11.3867	11.4762	11.2838	12.6784	11.3822	-1.29612	1.46e-139	GO:0051053//negative regulation of DNA metabolic process,GO:0051276//chromosome organization,GO:0051726//regulation of cell cycle,GO:0007062//sister chromatid cohesion,GO:0046483//heterocycle metabolic process,GO:0060255//regulation of macromolecule metabolic process,GO:0031324//negative regulation of cellular metabolic process,GO:0023052//signaling,GO:0019219//regulation of nucleobase-containing…	GO:0005623//cell,GO:0034399//nuclear periphery,GO:0044454//nuclear chromosome part,GO:0000800//lateral element,GO:0030893//meiotic cohesin complex,GO:0044464//cell part,GO:0005737//cytoplasm,GO:0031981//nuclear lumen,GO:0044430//cytoskeletal part,GO:0032991//macromolecular complex,GO:0031974//membrane-enclosed lumen,GO:0043232//intracellular non-membrane-bounded organelle,GO:0043228//non-membrane…	GO:0017076//purine nucleotide binding,GO:0036033//mediator complex binding,GO:0035639//purine ribonucleoside triphosphate binding,GO:0046982//protein heterodimerization activity,GO:0005515//protein binding,GO:0046983//protein dimerization activity,GO:0032403//protein complex binding,GO:0036094//small molecule binding,GO:1901363//heterocyclic compound binding,GO:0045502//dynein binding,GO:0003682/…	rno04110//Cell cycle,rno04114//Oocyte meiosis
ENSRNOT00000082825	ENSRNOG00000006895	Vps53		Protein_coding_from_Ensembl	9.1856	9.64682	9.49763	0	0	0	9.44335	0	-9.44335	1.2e-136	GO:0046907//intracellular transport,GO:0007034//vacuolar transport,GO:0044765//single-organism transport,GO:0016192//vesicle-mediated transport,GO:0032456//endocytic recycling,GO:0051649//establishment of localization in cell,GO:0009987//cellular process,GO:0044763//single-organism cellular process,GO:0016197//endosomal transport,GO:0051234//establishment of localization,GO:0044699//single-organi…	GO:0031988//membrane-bounded vesicle,GO:0005623//cell,GO:0044464//cell part,GO:0005737//cytoplasm,GO:0032991//macromolecular complex,GO:0005794//Golgi apparatus,GO:0031410//cytoplasmic vesicle,GO:0048471//perinuclear region of cytoplasm,GO:0000938//GARP complex,GO:0031982//vesicle,GO:0005768//endosome,GO:0005802//trans-Golgi network,GO:0005622//intracellular,GO:0044422//organelle part,GO:0043234/…	GO:0005515//protein binding,GO:0005488//binding	---
ENSRNOT00000086928	ENSRNOG00000006733	Srgap2		Protein_coding_from_Ensembl	8.92595	9.45189	9.86771	2.27051	2.48605	2.02972	9.41518	2.26209	-7.15309	1.1e-52	GO:0009203//ribonucleoside triphosphate catabolic process,GO:0006152//purine nucleoside catabolic process,GO:0031268//pseudopodium organization,GO:0021801//cerebral cortex radial glia guided migration,GO:0021537//telencephalon development,GO:0051239//regulation of multicellular organismal process,GO:2000146//negative regulation of cell motility,GO:0050790//regulation of catalytic activity,GO:0046…	GO:0031988//membrane-bounded vesicle,GO:0044327//dendritic spine head,GO:0005739//mitochondrion,GO:0005623//cell,GO:0030054//cell junction,GO:0005886//plasma membrane,GO:0044464//cell part,GO:0005737//cytoplasm,GO:0042995//cell projection,GO:0031967//organelle envelope,GO:0044430//cytoskeletal part,GO:0043232//intracellular non-membrane-bounded organelle,GO:0043005//neuron projection,GO:0031410//…	GO:0051020//GTPase binding,GO:0008047//enzyme activator activity,GO:0042803//protein homodimerization activity,GO:0005515//protein binding,GO:0048365//Rac GTPase binding,GO:0046983//protein dimerization activity,GO:0016462//pyrophosphatase activity,GO:0031267//small GTPase binding,GO:0005488//binding,GO:0030695//GTPase regulator activity,GO:0030234//enzyme regulator activity,GO:0003924//GTPase ac…	rno04360//Axon guidance
ENSRNOT00000019560	ENSRNOG00000014173	Smc3		Protein_coding_from_Ensembl	5.23632	6.5109	6.26865	11.8929	12.1352	12.0228	6.00529	12.017	6.0117	5.58e-31	GO:0051053//negative regulation of DNA metabolic process,GO:0051276//chromosome organization,GO:0051726//regulation of cell cycle,GO:0007062//sister chromatid cohesion,GO:0046483//heterocycle metabolic process,GO:0060255//regulation of macromolecule metabolic process,GO:0031324//negative regulation of cellular metabolic process,GO:0023052//signaling,GO:0019219//regulation of nucleobase-containing…	GO:0005623//cell,GO:0034399//nuclear periphery,GO:0044454//nuclear chromosome part,GO:0000800//lateral element,GO:0030893//meiotic cohesin complex,GO:0044464//cell part,GO:0005737//cytoplasm,GO:0031981//nuclear lumen,GO:0044430//cytoskeletal part,GO:0032991//macromolecular complex,GO:0031974//membrane-enclosed lumen,GO:0043232//intracellular non-membrane-bounded organelle,GO:0043228//non-membrane…	GO:0017076//purine nucleotide binding,GO:0036033//mediator complex binding,GO:0035639//purine ribonucleoside triphosphate binding,GO:0046982//protein heterodimerization activity,GO:0005515//protein binding,GO:0046983//protein dimerization activity,GO:0032403//protein complex binding,GO:0036094//small molecule binding,GO:1901363//heterocyclic compound binding,GO:0045502//dynein binding,GO:0003682/…	rno04110//Cell cycle,rno04114//Oocyte meiosis
ENSRNOT00000089417	ENSRNOG00000057125	Ddr1		Protein_coding_from_Ensembl	0.874986	0	0	7.22126	6.70174	6.41406	0.291662	6.77902	6.48736	4.46e-18	GO:0022610//biological adhesion,GO:0043412//macromolecule modification,GO:0038063//collagen-activated tyrosine kinase receptor signaling pathway,GO:0007566//embryo implantation,GO:0035295//tube development,GO:0043062//extracellular structure organization,GO:0023052//signaling,GO:0018108//peptidyl-tyrosine phosphorylation,GO:0060429//epithelium development,GO:0071840//cellular component organizati…	GO:0031988//membrane-bounded vesicle,GO:0005623//cell,GO:0043230//extracellular organelle,GO:0005886//plasma membrane,GO:0005887//integral to plasma membrane,GO:0005615//extracellular space,GO:0044464//cell part,GO:0032991//macromolecular complex,GO:0005576//extracellular region,GO:0031226//intrinsic to plasma membrane,GO:0031224//intrinsic to membrane,GO:0043235//receptor complex,GO:0065010//ext…	GO:0016740//transferase activity,GO:0017076//purine nucleotide binding,GO:0004871//signal transducer activity,GO:0035639//purine ribonucleoside triphosphate binding,GO:0005518//collagen binding,GO:0038064//collagen receptor activity,GO:0004713//protein tyrosine kinase activity,GO:0005515//protein binding,GO:0036094//small molecule binding,GO:1901363//heterocyclic compound binding,GO:0032555//puri…	---
ENSRNOT00000091370	ENSRNOG00000018651	Agtpbp1		Protein_coding_from_Ensembl	8.71309	8.53307	8.48054	7.25777	7.0209	7.45712	8.57557	7.24526	-1.33031	1.92e-16	GO:0043412//macromolecule modification,GO:0021533//cell differentiation in hindbrain,GO:0043010//camera-type eye development,GO:0044708//single-organism behavior,GO:0021953//central nervous system neuron differentiation,GO:0021537//telencephalon development,GO:0035610//protein side chain deglutamylation,GO:0023052//signaling,GO:0021694//cerebellar Purkinje cell layer formation,GO:0007005//mitocho…	GO:0005739//mitochondrion,GO:0005623//cell,GO:0044464//cell part,GO:0005737//cytoplasm,GO:0005622//intracellular,GO:0043231//intracellular membrane-bounded organelle,GO:0043226//organelle,GO:0044444//cytoplasmic part,GO:0043229//intracellular organelle,GO:0043227//membrane-bounded organelle,GO:0044424//intracellular part,GO:0005829//cytosol,GO:0005634//nucleus	GO:0008092//cytoskeletal protein binding,GO:0008238//exopeptidase activity,GO:0008235//metalloexopeptidase activity,GO:0008270//zinc ion binding,GO:0005515//protein binding,GO:0005488//binding,GO:0046914//transition metal ion binding,GO:0004180//carboxypeptidase activity,GO:0070011//peptidase activity, acting on L-amino acid peptides,GO:0003824//catalytic activity,GO:0008233//peptidase activity,G…	---
ENSRNOT00000067650	ENSRNOG00000002055	Noa1		Protein_coding_from_Ensembl	0	0	0	6.81863	7.74518	6.75337	0	7.10573	7.10573	2.9e-15	GO:0009203//ribonucleoside triphosphate catabolic process,GO:0006152//purine nucleoside catabolic process,GO:0022613//ribonucleoprotein complex biogenesis,GO:0046483//heterocycle metabolic process,GO:0010467//gene expression,GO:0007005//mitochondrion organization,GO:0044249//cellular biosynthetic process,GO:1901575//organic substance catabolic process,GO:0071840//cellular component organization o…	GO:0005739//mitochondrion,GO:0005623//cell,GO:0044464//cell part,GO:0005737//cytoplasm,GO:0031967//organelle envelope,GO:0044455//mitochondrial membrane part,GO:0031314//extrinsic to mitochondrial inner membrane,GO:0031090//organelle membrane,GO:0005622//intracellular,GO:0031966//mitochondrial membrane,GO:0044422//organelle part,GO:0044425//membrane part,GO:0043231//intracellular membrane-bounded…	GO:0017076//purine nucleotide binding,GO:0035639//purine ribonucleoside triphosphate binding,GO:0032561//guanyl ribonucleotide binding,GO:0005515//protein binding,GO:0036094//small molecule binding,GO:1901363//heterocyclic compound binding,GO:0032555//purine ribonucleotide binding,GO:0016462//pyrophosphatase activity,GO:0005488//binding,GO:0000166//nucleotide binding,GO:0001883//purine nucleoside…	---
ENSRNOT00000091375	ENSRNOG00000001351	Trafd1		Protein_coding_from_Ensembl	7.14068	6.30087	6.40085	0.968076	1.50638	2.02972	6.61413	1.50139	-5.11274	9.03e-15	GO:0048585//negative regulation of response to stimulus,GO:0065007//biological regulation,GO:0002376//immune system process,GO:0050777//negative regulation of immune response,GO:0006952//defense response,GO:0031348//negative regulation of defense response,GO:0080134//regulation of response to stress,GO:0050776//regulation of immune response,GO:0002683//negative regulation of immune system process…	---	GO:0008270//zinc ion binding,GO:0005515//protein binding,GO:0005488//binding,GO:0046914//transition metal ion binding,GO:0043167//ion binding,GO:0043169//cation binding,GO:0046872//metal ion binding	---
ENSRNOT00000078428	ENSRNOG00000011353	Gfi1b		Protein_coding_from_Ensembl	0	0	0	5.60915	5.85972	5.56221	0	5.67703	5.67703	1.45e-13	GO:0051276//chromosome organization,GO:0043412//macromolecule modification,GO:0016568//chromatin modification,GO:1901362//organic cyclic compound biosynthetic process,GO:0018130//heterocycle biosynthetic process,GO:0032259//methylation,GO:0033044//regulation of chromosome organization,GO:0046483//heterocycle metabolic process,GO:0060255//regulation of macromolecule metabolic process,GO:0019219//r…	GO:0005623//cell,GO:0034399//nuclear periphery,GO:0044464//cell part,GO:0031981//nuclear lumen,GO:0032991//macromolecular complex,GO:0031974//membrane-enclosed lumen,GO:0005654//nucleoplasm,GO:0044451//nucleoplasm part,GO:0043233//organelle lumen,GO:0005622//intracellular,GO:0044428//nuclear part,GO:0044422//organelle part,GO:0043234//protein complex,GO:0043231//intracellular membrane-bounded org…	GO:0005515//protein binding,GO:1901363//heterocyclic compound binding,GO:0003676//nucleic acid binding,GO:0005488//binding,GO:0097159//organic cyclic compound binding,GO:0043167//ion binding,GO:0043169//cation binding,GO:0001085//RNA polymerase II transcription factor binding,GO:0046872//metal ion binding,GO:0008134//transcription factor binding	---
ENSRNOT00000090352	ENSRNOG00000009042	Sec24c		Protein_coding_from_Ensembl	9.06273	8.6035	8.98361	7.73014	7.96838	7.63175	8.88328	7.77676	-1.10652	9.56e-11	GO:0048193//Golgi vesicle transport,GO:0046907//intracellular transport,GO:0044765//single-organism transport,GO:0015031//protein transport,GO:0070727//cellular macromolecule localization,GO:0016192//vesicle-mediated transport,GO:0051649//establishment of localization in cell,GO:0009987//cellular process,GO:0044763//single-organism cellular process,GO:0006886//intracellular protein transport,GO:0…	GO:0031988//membrane-bounded vesicle,GO:0005623//cell,GO:0044464//cell part,GO:0030120//vesicle coat,GO:0030658//transport vesicle membrane,GO:0005737//cytoplasm,GO:0032991//macromolecular complex,GO:0012506//vesicle membrane,GO:0031410//cytoplasmic vesicle,GO:0048475//coated membrane,GO:0012505//endomembrane system,GO:0031090//organelle membrane,GO:0031982//vesicle,GO:0030135//coated vesicle,GO:…	GO:0008270//zinc ion binding,GO:0005515//protein binding,GO:0005488//binding,GO:0046914//transition metal ion binding,GO:0043167//ion binding,GO:0043169//cation binding,GO:0046872//metal ion binding	rno04141//Protein processing in endoplasmic reticulum
ENSRNOT00000080043	ENSRNOG00000012470	Zc3h12c		Protein_coding_from_Ensembl	7.16604	6.91707	7.18785	8.07009	8.51377	8.67964	7.09032	8.42117	1.33085	9.87e-11	---	---	GO:0005488//binding,GO:0043167//ion binding,GO:0043169//cation binding,GO:0046872//metal ion binding	---
ENSRNOT00000051634	ENSRNOG00000000774	Gabbr1		Protein_coding_from_Ensembl	3.22341	4.87863	3.77434	7.69729	9.36244	9.11088	3.95879	8.72353	4.76474	1.51e-10	GO:0032890//regulation of organic acid transport,GO:0014060//regulation of epinephrine secretion,GO:0014052//regulation of gamma-aminobutyric acid secretion,GO:0071705//nitrogen compound transport,GO:1901362//organic cyclic compound biosynthetic process,GO:0042221//response to chemical stimulus,GO:0018130//heterocycle biosynthetic process,GO:0046883//regulation of hormone secretion,GO:0051050//po…	GO:0031988//membrane-bounded vesicle,GO:0030673//axolemma,GO:0005739//mitochondrion,GO:0005623//cell,GO:0044432//endoplasmic reticulum part,GO:0030054//cell junction,GO:0032589//neuron projection membrane,GO:0030136//clathrin-coated vesicle,GO:0038037//G-protein coupled receptor dimeric complex,GO:0042734//presynaptic membrane,GO:0005886//plasma membrane,GO:0005887//integral to plasma membrane,GO…	GO:0004871//signal transducer activity,GO:0005515//protein binding,GO:0004888//transmembrane signaling receptor activity,GO:0005488//binding,GO:0004965//G-protein coupled GABA receptor activity,GO:0016829//lyase activity,GO:0060089//molecular transducer activity,GO:0009975//cyclase activity,GO:0004930//G-protein coupled receptor activity,GO:0003824//catalytic activity,GO:0016849//phosphorus-oxyge…	rno04024//cAMP signaling pathway,rno04080//Neuroactive ligand-receptor interaction,rno04727//GABAergic synapse,rno04742//Taste transduction,rno04915//Estrogen signaling pathway,rno05032//Morphine addiction
ENSRNOT00000077961	ENSRNOG00000056243	ST7		Protein_coding_from_Ensembl	5.20405	3.86703	4.72064	7.90724	7.3569	8.66145	4.59724	7.97519	3.37796	1.73e-10	---	GO:0031224//intrinsic to membrane,GO:0044425//membrane part,GO:0016020//membrane,GO:0016021//integral to membrane	---	---
ENSRNOT00000074238	ENSRNOG00000009878	Crtap		Protein_coding_from_Ensembl	4.87557	5.10267	5.20695	1.54224	1.50638	1.61141	5.06173	1.55334	-3.50839	1.2e-08	GO:0043412//macromolecule modification,GO:0044267//cellular protein metabolic process,GO:0008152//metabolic process,GO:0043170//macromolecule metabolic process,GO:0009987//cellular process,GO:0044260//cellular macromolecule metabolic process,GO:0018208//peptidyl-proline modification,GO:0044237//cellular metabolic process,GO:0019538//protein metabolic process,GO:0019511//peptidyl-proline hydroxyla…	GO:0005623//cell,GO:0044464//cell part,GO:0005737//cytoplasm,GO:0005783//endoplasmic reticulum,GO:0005622//intracellular,GO:0043231//intracellular membrane-bounded organelle,GO:0043226//organelle,GO:0044444//cytoplasmic part,GO:0043229//intracellular organelle,GO:0043227//membrane-bounded organelle,GO:0044424//intracellular part	---	---
ENSRNOT00000084736	ENSRNOG00000056243	ST7		Protein_coding_from_Ensembl	4.3934	2.84355	3.39403	8.70707	8.32376	6.8205	3.54366	7.95044	4.40679	1.96e-08	---	GO:0031224//intrinsic to membrane,GO:0044425//membrane part,GO:0016020//membrane,GO:0016021//integral to membrane	---	---
ENSRNOT00000015236	ENSRNOG00000011353	Gfi1b		Protein_coding_from_Ensembl	5.55058	6.62366	6.47128	3.74749	3.47577	3.20508	6.21517	3.47612	-2.73906	2.35e-08	GO:0051276//chromosome organization,GO:0043412//macromolecule modification,GO:0016568//chromatin modification,GO:1901362//organic cyclic compound biosynthetic process,GO:0018130//heterocycle biosynthetic process,GO:0032259//methylation,GO:0033044//regulation of chromosome organization,GO:0046483//heterocycle metabolic process,GO:0060255//regulation of macromolecule metabolic process,GO:0019219//r…	GO:0005623//cell,GO:0034399//nuclear periphery,GO:0044464//cell part,GO:0031981//nuclear lumen,GO:0032991//macromolecular complex,GO:0031974//membrane-enclosed lumen,GO:0005654//nucleoplasm,GO:0044451//nucleoplasm part,GO:0043233//organelle lumen,GO:0005622//intracellular,GO:0044428//nuclear part,GO:0044422//organelle part,GO:0043234//protein complex,GO:0043231//intracellular membrane-bounded org…	GO:0005515//protein binding,GO:1901363//heterocyclic compound binding,GO:0003676//nucleic acid binding,GO:0005488//binding,GO:0097159//organic cyclic compound binding,GO:0043167//ion binding,GO:0043169//cation binding,GO:0001085//RNA polymerase II transcription factor binding,GO:0046872//metal ion binding,GO:0008134//transcription factor binding	---
ENSRNOT00000088123	ENSRNOG00000050407	NEWGENE_1305281		Protein_coding_from_Ensembl	3.92389	1.16064	4.8319	8.64639	7.90331	8.21927	3.30548	8.25632	4.95085	8.86e-08	GO:0044765//single-organism transport,GO:0009987//cellular process,GO:0044763//single-organism cellular process,GO:0055085//transmembrane transport,GO:0051234//establishment of localization,GO:0044699//single-organism process,GO:0051179//localization,GO:0006810//transport	GO:0031224//intrinsic to membrane,GO:0044425//membrane part,GO:0016020//membrane,GO:0016021//integral to membrane	GO:0005215//transporter activity	---
ENSRNOT00000081240	ENSRNOG00000038999	RT1-A1		Protein_coding_from_Ensembl	7.16604	7.08403	7.30819	4.26066	5.09328	5.73918	7.18609	5.03104	-2.15505	1.44e-07	GO:0002824//positive regulation of adaptive immune response based on somatic recombination of immune receptors built from immunoglobulin superfamily domains,GO:0002655//regulation of tolerance induction to nonself antigen,GO:0002704//negative regulation of leukocyte mediated immunity,GO:0051239//regulation of multicellular organismal process,GO:0048585//negative regulation of response to stimulus…	GO:0005623//cell,GO:0005886//plasma membrane,GO:0044464//cell part,GO:0032991//macromolecular complex,GO:0042611//MHC protein complex,GO:0031224//intrinsic to membrane,GO:0044459//plasma membrane part,GO:0043234//protein complex,GO:0044425//membrane part,GO:0042612//MHC class I protein complex,GO:0071944//cell periphery,GO:0016020//membrane,GO:0016021//integral to membrane	GO:0030881//beta-2-microglobulin binding,GO:0046982//protein heterodimerization activity,GO:0005515//protein binding,GO:0003823//antigen binding,GO:0033218//amide binding,GO:0046983//protein dimerization activity,GO:0042605//peptide antigen binding,GO:0005102//receptor binding,GO:0005488//binding,GO:0042277//peptide binding	rno04144//Endocytosis,rno04145//Phagosome,rno04514//Cell adhesion molecules (CAMs),rno04612//Antigen processing and presentation,rno04940//Type I diabetes mellitus,rno05166//HTLV-I infection,rno05168//Herpes simplex infection,rno05169//Epstein-Barr virus infection,rno05203//Viral carcinogenesis,rno05320//Autoimmune thyroid disease,rno05330//Allograft rejection,rno05332//Graft-versus-host disease,…
ENSRNOT00000065865	ENSRNOG00000020130	Arhgef1		Protein_coding_from_Ensembl	6.63533	6.69421	6.58683	8.94958	7.65582	8.24881	6.63879	8.28474	1.64595	3.34e-07	GO:0007265//Ras protein signal transduction,GO:0009203//ribonucleoside triphosphate catabolic process,GO:0006152//purine nucleoside catabolic process,GO:0050790//regulation of catalytic activity,GO:0046483//heterocycle metabolic process,GO:0023052//signaling,GO:0009894//regulation of catabolic process,GO:0019219//regulation of nucleobase-containing compound metabolic process,GO:0043087//regulatio…	GO:0005623//cell,GO:0005886//plasma membrane,GO:0044464//cell part,GO:0005737//cytoplasm,GO:0005622//intracellular,GO:0071944//cell periphery,GO:0016020//membrane,GO:0044424//intracellular part	GO:0017076//purine nucleotide binding,GO:0032561//guanyl ribonucleotide binding,GO:0005088//Ras guanyl-nucleotide exchange factor activity,GO:0005515//protein binding,GO:0036094//small molecule binding,GO:1901363//heterocyclic compound binding,GO:0032555//purine ribonucleotide binding,GO:0016462//pyrophosphatase activity,GO:0005488//binding,GO:0000166//nucleotide binding,GO:0001883//purine nucleo…	---
ENSRNOT00000074441	ENSRNOG00000050156	AABR07063425.2		OtherRNA_from_Ensembl	13.9401	14.5752	14.5173	15.7516	15.2712	15.7486	14.3442	15.5905	1.2463	3.48e-07	---	---	---	---
ENSRNOT00000083668	ENSRNOG00000056325	Mocs2		Protein_coding_from_Ensembl	8.68705	7.73821	8.1829	6.57995	7.09076	6.56263	8.20272	6.74444	-1.45827	6.16e-07	GO:1901362//organic cyclic compound biosynthetic process,GO:0018130//heterocycle biosynthetic process,GO:0046483//heterocycle metabolic process,GO:0044249//cellular biosynthetic process,GO:0044267//cellular protein metabolic process,GO:0006777//Mo-molybdopterin cofactor biosynthetic process,GO:0008152//metabolic process,GO:0043170//macromolecule metabolic process,GO:0009987//cellular process,GO:0…	GO:0005623//cell,GO:0044464//cell part,GO:0005737//cytoplasm,GO:0032991//macromolecular complex,GO:0019008//molybdopterin synthase complex,GO:0005622//intracellular,GO:0043234//protein complex,GO:0043231//intracellular membrane-bounded organelle,GO:0043226//organelle,GO:0044444//cytoplasmic part,GO:0043229//intracellular organelle,GO:0043227//membrane-bounded organelle,GO:0044424//intracellular p…	GO:0003824//catalytic activity,GO:0030366//Mo-molybdopterin synthase activity	rno00790//Folate biosynthesis,rno04122//Sulfur relay system
ENSRNOT00000041389	ENSRNOG00000007596	Rffl		Protein_coding_from_Ensembl	6.77372	7.87358	7.33677	5.46043	3.88823	4.79294	7.32802	4.71386	-2.61416	8.03e-07	GO:0032446//protein modification by small protein conjugation,GO:2001270//regulation of cysteine-type endopeptidase activity involved in execution phase of apoptosis,GO:0043412//macromolecule modification,GO:0051346//negative regulation of hydrolase activity,GO:0042221//response to chemical stimulus,GO:0010803//regulation of tumor necrosis factor-mediated signaling pathway,GO:0012501//programmed …	GO:0005623//cell,GO:0005886//plasma membrane,GO:0044464//cell part,GO:0044440//endosomal part,GO:0005737//cytoplasm,GO:0032991//macromolecular complex,GO:0043235//receptor complex,GO:0002947//tumor necrosis factor receptor superfamily complex,GO:0031090//organelle membrane,GO:0005768//endosome,GO:0005622//intracellular,GO:0044422//organelle part,GO:0055038//recycling endosome membrane,GO:0043234/…	GO:0097200//cysteine-type endopeptidase activity involved in execution phase of apoptosis,GO:0008270//zinc ion binding,GO:0044389//small conjugating protein ligase binding,GO:0005515//protein binding,GO:0002020//protease binding,GO:0097153//cysteine-type endopeptidase activity involved in apoptotic process,GO:0005488//binding,GO:0008234//cysteine-type peptidase activity,GO:0002039//p53 binding,GO…	---
ENSRNOT00000072467	ENSRNOG00000046707	AABR07063425.1		OtherRNA_from_Ensembl	13.915	14.5523	14.5133	15.9694	15.2751	15.8796	14.3269	15.708	1.38112	8.98e-07	---	---	---	---
ENSRNOT00000080314	ENSRNOG00000050325	Adgre4		Protein_coding_from_Ensembl	5.47143	4.68433	6.05594	0	1.50638	0	5.4039	0.502127	-4.90177	1.16e-06	GO:0023052//signaling,GO:0050794//regulation of cellular process,GO:0065007//biological regulation,GO:0007186//G-protein coupled receptor signaling pathway,GO:0009987//cellular process,GO:0044763//single-organism cellular process,GO:0044700//single organism signaling,GO:0050789//regulation of biological process,GO:0007165//signal transduction,GO:0007166//cell surface receptor signaling pathway,GO…	GO:0005623//cell,GO:0044464//cell part,GO:0031224//intrinsic to membrane,GO:0044425//membrane part,GO:0016020//membrane,GO:0009986//cell surface,GO:0016021//integral to membrane	GO:0004871//signal transducer activity,GO:0004888//transmembrane signaling receptor activity,GO:0005488//binding,GO:0060089//molecular transducer activity,GO:0004930//G-protein coupled receptor activity,GO:0043167//ion binding,GO:0043169//cation binding,GO:0004872//receptor activity,GO:0005509//calcium ion binding,GO:0038023//signaling receptor activity,GO:0046872//metal ion binding	---
ENSRNOT00000085000	ENSRNOG00000036894	Cisd3		Protein_coding_from_Ensembl	4.55568	5.54584	4.88447	6.39561	7.24754	6.98169	4.99533	6.87495	1.87962	2.19e-06	---	GO:0005739//mitochondrion,GO:0005623//cell,GO:0044464//cell part,GO:0005737//cytoplasm,GO:0005622//intracellular,GO:0043231//intracellular membrane-bounded organelle,GO:0043226//organelle,GO:0044444//cytoplasmic part,GO:0043229//intracellular organelle,GO:0043227//membrane-bounded organelle,GO:0044424//intracellular part	GO:0005488//binding,GO:0051540//metal cluster binding,GO:0051537//2 iron, 2 sulfur cluster binding,GO:0051536//iron-sulfur cluster binding	---
ENSRNOT00000081513	ENSRNOG00000050325	Adgre4		Protein_coding_from_Ensembl	4.14403	4.99499	4.07503	6.0025	6.0916	6.53091	4.40468	6.20834	1.80366	6.33e-06	GO:0023052//signaling,GO:0050794//regulation of cellular process,GO:0065007//biological regulation,GO:0007186//G-protein coupled receptor signaling pathway,GO:0009987//cellular process,GO:0044763//single-organism cellular process,GO:0044700//single organism signaling,GO:0050789//regulation of biological process,GO:0007165//signal transduction,GO:0007166//cell surface receptor signaling pathway,GO…	GO:0005623//cell,GO:0044464//cell part,GO:0031224//intrinsic to membrane,GO:0044425//membrane part,GO:0016020//membrane,GO:0009986//cell surface,GO:0016021//integral to membrane	GO:0004871//signal transducer activity,GO:0004888//transmembrane signaling receptor activity,GO:0005488//binding,GO:0060089//molecular transducer activity,GO:0004930//G-protein coupled receptor activity,GO:0043167//ion binding,GO:0043169//cation binding,GO:0004872//receptor activity,GO:0005509//calcium ion binding,GO:0038023//signaling receptor activity,GO:0046872//metal ion binding	---
ENSRNOT00000092175	ENSRNOG00000055154	AABR07063462.1		OtherRNA_from_Ensembl	12.0267	12.7166	12.6674	14.9133	13.52	14.6695	12.4703	14.3676	1.89734	1.01e-05	---	---	---	---
ENSRNOT00000073393	ENSRNOG00000050545	AABR07015056.1		OtherRNA_from_Ensembl	12.0279	12.7177	12.6702	14.9281	13.5259	14.6824	12.4719	14.3788	1.90687	1.01e-05	---	---	---	---
ENSRNOT00000082387	ENSRNOG00000054657	AABR07015067.1		OtherRNA_from_Ensembl	12.0279	12.7172	12.6719	14.9299	13.5253	14.6828	12.4723	14.3794	1.90706	1.03e-05	---	---	---	---
ENSRNOT00000074857	ENSRNOG00000047351	AABR07015081.1		OtherRNA_from_Ensembl	12.0288	12.7177	12.6884	14.9508	13.5283	14.6903	12.4783	14.3898	1.91154	1.21e-05	---	---	---	---
ENSRNOT00000087524	ENSRNOG00000000774	Gabbr1		Protein_coding_from_Ensembl	8.63352	8.61719	7.67941	3.84672	5.92674	6.24842	8.31004	5.34063	-2.96941	1.34e-05	GO:0032890//regulation of organic acid transport,GO:0014060//regulation of epinephrine secretion,GO:0014052//regulation of gamma-aminobutyric acid secretion,GO:0071705//nitrogen compound transport,GO:1901362//organic cyclic compound biosynthetic process,GO:0042221//response to chemical stimulus,GO:0018130//heterocycle biosynthetic process,GO:0046883//regulation of hormone secretion,GO:0051050//po…	GO:0031988//membrane-bounded vesicle,GO:0030673//axolemma,GO:0005739//mitochondrion,GO:0005623//cell,GO:0044432//endoplasmic reticulum part,GO:0030054//cell junction,GO:0032589//neuron projection membrane,GO:0030136//clathrin-coated vesicle,GO:0038037//G-protein coupled receptor dimeric complex,GO:0042734//presynaptic membrane,GO:0005886//plasma membrane,GO:0005887//integral to plasma membrane,GO…	GO:0004871//signal transducer activity,GO:0005515//protein binding,GO:0004888//transmembrane signaling receptor activity,GO:0005488//binding,GO:0004965//G-protein coupled GABA receptor activity,GO:0016829//lyase activity,GO:0060089//molecular transducer activity,GO:0009975//cyclase activity,GO:0004930//G-protein coupled receptor activity,GO:0003824//catalytic activity,GO:0016849//phosphorus-oxyge…	rno04024//cAMP signaling pathway,rno04080//Neuroactive ligand-receptor interaction,rno04727//GABAergic synapse,rno04742//Taste transduction,rno04915//Estrogen signaling pathway,rno05032//Morphine addiction
ENSRNOT00000087159	ENSRNOG00000058725	AABR07048787.1		OtherRNA_from_Ensembl	7.33205	7.88116	7.96221	9.63941	8.35655	9.07834	7.72514	9.02477	1.29963	3.55e-05	---	---	---	---
ENSRNOT00000085643	ENSRNOG00000059852	Rn5-8s		OtherRNA_from_Ensembl	6.79554	7.34748	7.34617	9.15954	7.79387	8.60925	7.16307	8.52089	1.35782	5.34e-05	---	---	---	---
ENSRNOT00000084761	ENSRNOG00000056172	AABR07048790.1		OtherRNA_from_Ensembl	6.34097	6.93175	7.03346	9.17871	7.48843	8.44452	6.76873	8.37055	1.60183	6.52e-05	---	---	---	---
ENSRNOT00000090107	ENSRNOG00000053888	AABR07000400.1		OtherRNA_from_Ensembl	6.50892	7.04406	7.06797	8.81515	7.47356	8.26818	6.87365	8.18563	1.31198	0.000121855	---	---	---	---
ENSRNOT00000080794	ENSRNOG00000008167	Abhd6		Protein_coding_from_Ensembl	6.68295	6.72823	8.94391	4.89175	4.92863	5.36045	7.4517	5.06028	-2.39142	0.000155333	GO:0060292//long term synaptic depression,GO:0016042//lipid catabolic process,GO:0051239//regulation of multicellular organismal process,GO:2000146//negative regulation of cell motility,GO:0006629//lipid metabolic process,GO:0009891//positive regulation of biosynthetic process,GO:0023052//signaling,GO:0050805//negative regulation of synaptic transmission,GO:1901575//organic substance catabolic pr…	GO:0031988//membrane-bounded vesicle,GO:0005739//mitochondrion,GO:0005623//cell,GO:0043230//extracellular organelle,GO:0005886//plasma membrane,GO:0005887//integral to plasma membrane,GO:0044464//cell part,GO:0005737//cytoplasm,GO:0008328//ionotropic glutamate receptor complex,GO:0032991//macromolecular complex,GO:0005576//extracellular region,GO:0031226//intrinsic to plasma membrane,GO:0031224//…	GO:0004620//phospholipase activity,GO:0016788//hydrolase activity, acting on ester bonds,GO:0003824//catalytic activity,GO:0016298//lipase activity,GO:0052689//carboxylic ester hydrolase activity,GO:0047372//acylglycerol lipase activity,GO:0016787//hydrolase activity	rno04723//Retrograde endocannabinoid signaling
ENSRNOT00000026370	ENSRNOG00000019473	Dcun1d2		Protein_coding_from_Ensembl	6.63533	5.5835	5.93653	7.24873	7.19413	7.4739	6.05179	7.30558	1.25379	0.000155514	GO:0032446//protein modification by small protein conjugation,GO:0043412//macromolecule modification,GO:0050790//regulation of catalytic activity,GO:0060255//regulation of macromolecule metabolic process,GO:0032268//regulation of cellular protein metabolic process,GO:0050794//regulation of cellular process,GO:0065007//biological regulation,GO:0044267//cellular protein metabolic process,GO:0031323…	GO:0005623//cell,GO:0044464//cell part,GO:0000151//ubiquitin ligase complex,GO:0032991//macromolecular complex,GO:0005622//intracellular,GO:0043234//protein complex,GO:0044424//intracellular part	GO:0004842//ubiquitin-protein ligase activity,GO:0005515//protein binding,GO:0005488//binding,GO:0032182//small conjugating protein binding,GO:0031624//ubiquitin conjugating enzyme binding,GO:0019787//small conjugating protein ligase activity,GO:0016881//acid-amino acid ligase activity,GO:0016879//ligase activity, forming carbon-nitrogen bonds,GO:0016874//ligase activity,GO:0003824//catalytic act…	---
ENSRNOT00000092680	ENSRNOG00000019473	Dcun1d2		Protein_coding_from_Ensembl	7.14918	7.77936	7.89973	6.3456	6.82399	6.639	7.60942	6.60286	-1.00656	0.000160871	GO:0032446//protein modification by small protein conjugation,GO:0043412//macromolecule modification,GO:0050790//regulation of catalytic activity,GO:0060255//regulation of macromolecule metabolic process,GO:0032268//regulation of cellular protein metabolic process,GO:0050794//regulation of cellular process,GO:0065007//biological regulation,GO:0044267//cellular protein metabolic process,GO:0031323…	GO:0005623//cell,GO:0044464//cell part,GO:0000151//ubiquitin ligase complex,GO:0032991//macromolecular complex,GO:0005622//intracellular,GO:0043234//protein complex,GO:0044424//intracellular part	GO:0004842//ubiquitin-protein ligase activity,GO:0005515//protein binding,GO:0005488//binding,GO:0032182//small conjugating protein binding,GO:0031624//ubiquitin conjugating enzyme binding,GO:0019787//small conjugating protein ligase activity,GO:0016881//acid-amino acid ligase activity,GO:0016879//ligase activity, forming carbon-nitrogen bonds,GO:0016874//ligase activity,GO:0003824//catalytic act…	---
ENSRNOT00000011405	ENSRNOG00000008298	Dock7		Protein_coding_from_Ensembl	5.26789	4.19361	5.32577	7.38702	5.92674	7.92807	4.92909	7.08061	2.15152	0.000195477	GO:0045165//cell fate commitment,GO:0009203//ribonucleoside triphosphate catabolic process,GO:0055057//neuroblast division,GO:0043412//macromolecule modification,GO:0006152//purine nucleoside catabolic process,GO:0050790//regulation of catalytic activity,GO:0046483//heterocycle metabolic process,GO:0060255//regulation of macromolecule metabolic process,GO:0023052//signaling,GO:0009894//regulation…	GO:0005623//cell,GO:0030054//cell junction,GO:0044464//cell part,GO:0032991//macromolecular complex,GO:0005925//focal adhesion,GO:0005622//intracellular,GO:0044428//nuclear part,GO:0044422//organelle part,GO:0043234//protein complex,GO:0043231//intracellular membrane-bounded organelle,GO:0030055//cell-substrate junction,GO:0043226//organelle,GO:0005924//cell-substrate adherens junction,GO:0008180…	GO:0017076//purine nucleotide binding,GO:0051020//GTPase binding,GO:0032561//guanyl ribonucleotide binding,GO:0005515//protein binding,GO:0048365//Rac GTPase binding,GO:0036094//small molecule binding,GO:1901363//heterocyclic compound binding,GO:0032555//purine ribonucleotide binding,GO:0016462//pyrophosphatase activity,GO:0031267//small GTPase binding,GO:0005488//binding,GO:0000166//nucleotide b…	---
ENSRNOT00000090895	ENSRNOG00000056478	AABR07001807.1		OtherRNA_from_Ensembl	0	0	0	3.11267	4.05729	4.28537	0	3.81845	3.81845	0.000465301	---	---	---	---
ENSRNOT00000089882	ENSRNOG00000061254	AABR07015042.1		OtherRNA_from_Ensembl	1.80817	2.23471	2.65184	5.58061	3.79564	5.03827	2.23157	4.80484	2.57326	0.000518981	---	---	---	---
ENSRNOT00000080618	ENSRNOG00000054157	Nadk2		Protein_coding_from_Ensembl	1.80817	3.27037	2.65184	7.07545	6.56817	4.03706	2.57679	5.89356	3.31676	0.00064869	GO:1901362//organic cyclic compound biosynthetic process,GO:0018130//heterocycle biosynthetic process,GO:0046483//heterocycle metabolic process,GO:0044249//cellular biosynthetic process,GO:0019362//pyridine nucleotide metabolic process,GO:0034641//cellular nitrogen compound metabolic process,GO:0008152//metabolic process,GO:0006733//oxidoreduction coenzyme metabolic process,GO:0019359//nicotinami…	GO:0005739//mitochondrion,GO:0005623//cell,GO:0044464//cell part,GO:0005737//cytoplasm,GO:0005622//intracellular,GO:0043231//intracellular membrane-bounded organelle,GO:0043226//organelle,GO:0044444//cytoplasmic part,GO:0043229//intracellular organelle,GO:0043227//membrane-bounded organelle,GO:0044424//intracellular part	GO:0016740//transferase activity,GO:0017076//purine nucleotide binding,GO:0035639//purine ribonucleoside triphosphate binding,GO:0042803//protein homodimerization activity,GO:0005515//protein binding,GO:0046983//protein dimerization activity,GO:0036094//small molecule binding,GO:1901363//heterocyclic compound binding,GO:0032555//purine ribonucleotide binding,GO:0005488//binding,GO:0000166//nucleo…	rno00760//Nicotinate and nicotinamide metabolism
ENSRNOT00000085165	ENSRNOG00000019946	Gmppa		Protein_coding_from_Ensembl	7.36161	8.70524	6.97406	6.44395	6.257	5.46485	7.6803	6.05527	-1.62503	0.000697786	GO:1901362//organic cyclic compound biosynthetic process,GO:0018130//heterocycle biosynthetic process,GO:0046483//heterocycle metabolic process,GO:0044249//cellular biosynthetic process,GO:0009298//GDP-mannose biosynthetic process,GO:0034641//cellular nitrogen compound metabolic process,GO:0008152//metabolic process,GO:0009987//cellular process,GO:0055086//nucleobase-containing small molecule met…	GO:0031988//membrane-bounded vesicle,GO:0005623//cell,GO:0043230//extracellular organelle,GO:0044464//cell part,GO:0005737//cytoplasm,GO:0005576//extracellular region,GO:0065010//extracellular membrane-bounded organelle,GO:0031982//vesicle,GO:0070062//extracellular vesicular exosome,GO:0005622//intracellular,GO:0044421//extracellular region part,GO:0043226//organelle,GO:0044444//cytoplasmic part,…	GO:0016740//transferase activity,GO:0070568//guanylyltransferase activity,GO:0004475//mannose-1-phosphate guanylyltransferase activity,GO:0005515//protein binding,GO:0005488//binding,GO:0016779//nucleotidyltransferase activity,GO:0016772//transferase activity, transferring phosphorus-containing groups,GO:0003824//catalytic activity,GO:0008905//mannose-phosphate guanylyltransferase activity	rno00051//Fructose and mannose metabolism,rno00520//Amino sugar and nucleotide sugar metabolism
ENSRNOT00000075127	ENSRNOG00000050106	Rcc1		Protein_coding_from_Ensembl	5.38769	2.23471	3.07015	11.8929	11.8917	11.9505	3.56418	11.9117	8.34753	0.000727242	GO:0009203//ribonucleoside triphosphate catabolic process,GO:0000082//G1/S transition of mitotic cell cycle,GO:0006152//purine nucleoside catabolic process,GO:0051726//regulation of cell cycle,GO:0050790//regulation of catalytic activity,GO:0046483//heterocycle metabolic process,GO:1901575//organic substance catabolic process,GO:0071840//cellular component organization or biogenesis,GO:1901657//g…	GO:0005623//cell,GO:0044454//nuclear chromosome part,GO:0000790//nuclear chromatin,GO:0044464//cell part,GO:0031965//nuclear membrane,GO:0005737//cytoplasm,GO:0031967//organelle envelope,GO:0031981//nuclear lumen,GO:0031974//membrane-enclosed lumen,GO:0043232//intracellular non-membrane-bounded organelle,GO:0043228//non-membrane-bounded organelle,GO:0005654//nucleoplasm,GO:0012505//endomembrane s…	GO:0031492//nucleosomal DNA binding,GO:0017076//purine nucleotide binding,GO:0031490//chromatin DNA binding,GO:0032561//guanyl ribonucleotide binding,GO:0003677//DNA binding,GO:0005088//Ras guanyl-nucleotide exchange factor activity,GO:0005515//protein binding,GO:0036094//small molecule binding,GO:1901363//heterocyclic compound binding,GO:0003682//chromatin binding,GO:0032555//purine ribonucleoti…	---
ENSRNOT00000000824	ENSRNOG00000000661	Hps4		Protein_coding_from_Ensembl	9.06722	6.23139	7.04506	5.42875	5.37508	5.53048	7.44789	5.44477	-2.00312	0.000838956	GO:0046907//intracellular transport,GO:0044765//single-organism transport,GO:0060255//regulation of macromolecule metabolic process,GO:0010467//gene expression,GO:0015031//protein transport,GO:0071840//cellular component organization or biogenesis,GO:0070727//cellular macromolecule localization,GO:0065007//biological regulation,GO:0007599//hemostasis,GO:0050878//regulation of body fluid levels,GO…	GO:0031988//membrane-bounded vesicle,GO:0044445//cytosolic part,GO:0031085//BLOC-3 complex,GO:0005623//cell,GO:0044464//cell part,GO:0005737//cytoplasm,GO:0032991//macromolecular complex,GO:0031410//cytoplasmic vesicle,GO:0048770//pigment granule,GO:0031982//vesicle,GO:0042827//platelet dense granule,GO:0005622//intracellular,GO:0043234//protein complex,GO:0043231//intracellular membrane-bounded …	GO:0042803//protein homodimerization activity,GO:0005515//protein binding,GO:0046983//protein dimerization activity,GO:0005488//binding,GO:0042802//identical protein binding	---
ENSRNOT00000008035	ENSRNOG00000005993	Oxsm		Protein_coding_from_Ensembl	4.91598	4.87863	5.50435	7.28456	5.55533	7.86587	5.09965	6.90192	1.80227	0.000889344	GO:0006629//lipid metabolic process,GO:0051791//medium-chain fatty acid metabolic process,GO:0044249//cellular biosynthetic process,GO:0051792//medium-chain fatty acid biosynthetic process,GO:0008152//metabolic process,GO:0006082//organic acid metabolic process,GO:0009987//cellular process,GO:0051790//short-chain fatty acid biosynthetic process,GO:0019752//carboxylic acid metabolic process,GO:190…	GO:0005739//mitochondrion,GO:0005623//cell,GO:0044464//cell part,GO:0005737//cytoplasm,GO:0005622//intracellular,GO:0043231//intracellular membrane-bounded organelle,GO:0043226//organelle,GO:0044444//cytoplasmic part,GO:0043229//intracellular organelle,GO:0043227//membrane-bounded organelle,GO:0044424//intracellular part	GO:0016740//transferase activity,GO:0016746//transferase activity, transferring acyl groups,GO:0016747//transferase activity, transferring acyl groups other than amino-acyl groups,GO:0004312//fatty acid synthase activity,GO:0003824//catalytic activity,GO:0004315//3-oxoacyl-[acyl-carrier-protein] synthase activity	rno00061//Fatty acid biosynthesis,rno00780//Biotin metabolism
ENSRNOT00000089347	ENSRNOG00000052264	AABR07034393.1		OtherRNA_from_Ensembl	0.874986	0	0	3.40085	3.88823	3.35752	0.291662	3.54887	3.25721	0.000941494	---	---	---	---
ENSRNOT00000013428	ENSRNOG00000009756	Pacsin2		Protein_coding_from_Ensembl	4.83399	4.61328	4.60007	7.23963	8.10005	4.99243	4.68245	6.77737	2.09492	0.00102376	GO:0033365//protein localization to organelle,GO:0044765//single-organism transport,GO:0030030//cell projection organization,GO:0006897//endocytosis,GO:0030029//actin filament-based process,GO:0032990//cell part morphogenesis,GO:0071840//cellular component organization or biogenesis,GO:0070727//cellular macromolecule localization,GO:0050794//regulation of cellular process,GO:0065007//biological r…	GO:0031988//membrane-bounded vesicle,GO:0005623//cell,GO:0043230//extracellular organelle,GO:0005769//early endosome,GO:0030054//cell junction,GO:0005913//cell-cell adherens junction,GO:0005886//plasma membrane,GO:0044464//cell part,GO:0044440//endosomal part,GO:0005737//cytoplasm,GO:0042995//cell projection,GO:0031981//nuclear lumen,GO:0031974//membrane-enclosed lumen,GO:0005576//extracellular r…	GO:0008092//cytoskeletal protein binding,GO:0016740//transferase activity,GO:0005543//phospholipid binding,GO:0008289//lipid binding,GO:0070300//phosphatidic acid binding,GO:0005515//protein binding,GO:0005488//binding,GO:0043168//anion binding,GO:0016772//transferase activity, transferring phosphorus-containing groups,GO:0016301//kinase activity,GO:0003824//catalytic activity,GO:0043167//ion bin…	---
ENSRNOT00000089306	ENSRNOG00000038999	RT1-A1		Protein_coding_from_Ensembl	0	0	0	7.08564	6.43638	3.49538	0	5.67247	5.67247	0.0010199	GO:0002824//positive regulation of adaptive immune response based on somatic recombination of immune receptors built from immunoglobulin superfamily domains,GO:0002655//regulation of tolerance induction to nonself antigen,GO:0002704//negative regulation of leukocyte mediated immunity,GO:0051239//regulation of multicellular organismal process,GO:0048585//negative regulation of response to stimulus…	GO:0005623//cell,GO:0005886//plasma membrane,GO:0044464//cell part,GO:0032991//macromolecular complex,GO:0042611//MHC protein complex,GO:0031224//intrinsic to membrane,GO:0044459//plasma membrane part,GO:0043234//protein complex,GO:0044425//membrane part,GO:0042612//MHC class I protein complex,GO:0071944//cell periphery,GO:0016020//membrane,GO:0016021//integral to membrane	GO:0030881//beta-2-microglobulin binding,GO:0046982//protein heterodimerization activity,GO:0005515//protein binding,GO:0003823//antigen binding,GO:0033218//amide binding,GO:0046983//protein dimerization activity,GO:0042605//peptide antigen binding,GO:0005102//receptor binding,GO:0005488//binding,GO:0042277//peptide binding	rno04144//Endocytosis,rno04145//Phagosome,rno04514//Cell adhesion molecules (CAMs),rno04612//Antigen processing and presentation,rno04940//Type I diabetes mellitus,rno05166//HTLV-I infection,rno05168//Herpes simplex infection,rno05169//Epstein-Barr virus infection,rno05203//Viral carcinogenesis,rno05320//Autoimmune thyroid disease,rno05330//Allograft rejection,rno05332//Graft-versus-host disease,…
ENSRNOT00000041924	ENSRNOG00000030759	Nhs		Protein_coding_from_Ensembl	5.76488	6.05495	5.50435	4.26066	3.69669	4.94508	5.77473	4.30081	-1.47392	0.00125818	GO:0043010//camera-type eye development,GO:0002088//lens development in camera-type eye,GO:0007423//sensory organ development,GO:0032501//multicellular organismal process,GO:0009987//cellular process,GO:0044763//single-organism cellular process,GO:0032502//developmental process,GO:0007275//multicellular organismal development,GO:0030154//cell differentiation,GO:0044707//single-multicellular organ…	---	---	---
ENSRNOT00000089300	ENSRNOG00000059394	AABR07015089.1		OtherRNA_from_Ensembl	5.29879	5.75834	6.14482	8.25756	6.40538	7.13724	5.73398	7.26673	1.53275	0.00125001	---	---	---	---
ENSRNOT00000085875	ENSRNOG00000055956	AABR07015078.1		Protein_coding_from_Ensembl	12.2566	12.272	13.9246	18.3261	15.1451	17.9401	12.8177	17.1371	4.31936	0.00121349	---	---	---	---
ENSRNOT00000076812	ENSRNOG00000002838	Pdzd11		Protein_coding_from_Ensembl	6.59856	5.656	5.75079	7.47494	6.64979	7.67592	6.00178	7.26688	1.2651	0.00153684	GO:0035088//establishment or maintenance of apical/basal cell polarity,GO:0045197//establishment or maintenance of epithelial cell apical/basal polarity,GO:0044765//single-organism transport,GO:0023052//signaling,GO:0006887//exocytosis,GO:0061245//establishment or maintenance of bipolar cell polarity,GO:0065007//biological regulation,GO:0016192//vesicle-mediated transport,GO:0045199//maintenance …	GO:0005623//cell,GO:0030054//cell junction,GO:0005886//plasma membrane,GO:0044464//cell part,GO:0016323//basolateral plasma membrane,GO:0005911//cell-cell junction,GO:0044459//plasma membrane part,GO:0044425//membrane part,GO:0071944//cell periphery,GO:0016020//membrane,GO:0045202//synapse	GO:0005515//protein binding,GO:0005488//binding	---
ENSRNOT00000018691	ENSRNOG00000013604	Gpx4		Protein_coding_from_Ensembl	5.91201	2.84355	5.63283	1.95185	0.941469	1.01988	4.79613	1.3044	-3.49173	0.00172835	GO:0008152//metabolic process,GO:0006979//response to oxidative stress,GO:0055114//oxidation-reduction process,GO:0006950//response to stress,GO:0050896//response to stimulus,GO:0044710//single-organism metabolic process	GO:0031988//membrane-bounded vesicle,GO:0005623//cell,GO:0043230//extracellular organelle,GO:0044464//cell part,GO:0005576//extracellular region,GO:0065010//extracellular membrane-bounded organelle,GO:0031982//vesicle,GO:0070062//extracellular vesicular exosome,GO:0005622//intracellular,GO:0044421//extracellular region part,GO:0043231//intracellular membrane-bounded organelle,GO:0043226//organell…	GO:0016684//oxidoreductase activity, acting on peroxide as acceptor,GO:0004601//peroxidase activity,GO:0003824//catalytic activity,GO:0016491//oxidoreductase activity,GO:0016209//antioxidant activity,GO:0004602//glutathione peroxidase activity	rno00480//Glutathione metabolism
ENSRNOT00000081903	ENSRNOG00000054549	Lss		Protein_coding_from_Ensembl	8.25459	7.8887	4.39793	4.39786	4.34555	4.94508	6.84707	4.56283	-2.28424	0.0020025	GO:1901362//organic cyclic compound biosynthetic process,GO:0006629//lipid metabolic process,GO:0060255//regulation of macromolecule metabolic process,GO:0010467//gene expression,GO:0008203//cholesterol metabolic process,GO:0065007//biological regulation,GO:0010608//posttranscriptional regulation of gene expression,GO:0006066//alcohol metabolic process,GO:0008152//metabolic process,GO:0043170//ma…	GO:0005623//cell,GO:0044464//cell part,GO:0005737//cytoplasm,GO:0005622//intracellular,GO:0044444//cytoplasmic part,GO:0016020//membrane,GO:0044424//intracellular part,GO:0005811//lipid particle	GO:0016866//intramolecular transferase activity,GO:0016853//isomerase activity,GO:0031559//oxidosqualene cyclase activity,GO:0003824//catalytic activity,GO:0000250//lanosterol synthase activity	rno00100//Steroid biosynthesis
ENSRNOT00000085259	ENSRNOG00000000816	Ppp1r18		Protein_coding_from_Ensembl	3.56583	5.94351	3.65836	6.79398	7.22995	7.02787	4.38923	7.01727	2.62803	0.0020146	---	---	GO:0005515//protein binding,GO:0005488//binding,GO:0019902//phosphatase binding,GO:0019899//enzyme binding	---
ENSRNOT00000005255	ENSRNOG00000003947	Ntn1		Protein_coding_from_Ensembl	3.22341	3.86703	3.07015	0.968076	0	0	3.38686	0.322692	-3.06417	0.00211645	GO:0061387//regulation of extent of cell growth,GO:0045926//negative regulation of growth,GO:0022610//biological adhesion,GO:0042221//response to chemical stimulus,GO:0051239//regulation of multicellular organismal process,GO:0048598//embryonic morphogenesis,GO:0035295//tube development,GO:0030030//cell projection organization,GO:0060429//epithelium development,GO:0048589//developmental growth,GO…	GO:0005623//cell,GO:0044464//cell part,GO:0005737//cytoplasm,GO:0044420//extracellular matrix part,GO:0005576//extracellular region,GO:0005622//intracellular,GO:0044421//extracellular region part,GO:0005604//basement membrane,GO:0005578//proteinaceous extracellular matrix,GO:0044424//intracellular part,GO:0031012//extracellular matrix	GO:0005515//protein binding,GO:0005488//binding	rno04360//Axon guidance
ENSRNOT00000076328	ENSRNOG00000051023	Sap25		Protein_coding_from_Ensembl	6.79554	6.74495	6.64893	5.46043	6.23953	5.12581	6.72981	5.60859	-1.12122	0.00225885	GO:1901362//organic cyclic compound biosynthetic process,GO:0018130//heterocycle biosynthetic process,GO:0046483//heterocycle metabolic process,GO:0060255//regulation of macromolecule metabolic process,GO:0019219//regulation of nucleobase-containing compound metabolic process,GO:0010467//gene expression,GO:0044249//cellular biosynthetic process,GO:2001141//regulation of RNA biosynthetic process,G…	GO:0005623//cell,GO:0044464//cell part,GO:0005737//cytoplasm,GO:0005622//intracellular,GO:0043231//intracellular membrane-bounded organelle,GO:0043226//organelle,GO:0043229//intracellular organelle,GO:0043227//membrane-bounded organelle,GO:0044424//intracellular part,GO:0005634//nucleus	---	---
ENSRNOT00000091827	ENSRNOG00000007867	Rngtt		Protein_coding_from_Ensembl	2.58591	0	3.07015	4.39786	5.30962	6.71154	1.88535	5.47301	3.58765	0.00231539	GO:0043412//macromolecule modification,GO:0006396//RNA processing,GO:0046483//heterocycle metabolic process,GO:0010467//gene expression,GO:0044267//cellular protein metabolic process,GO:0009452//7-methylguanosine RNA capping,GO:0034641//cellular nitrogen compound metabolic process,GO:0008152//metabolic process,GO:0043170//macromolecule metabolic process,GO:0006370//7-methylguanosine mRNA capping,…	GO:0005623//cell,GO:0044464//cell part,GO:0005622//intracellular,GO:0043231//intracellular membrane-bounded organelle,GO:0043226//organelle,GO:0043229//intracellular organelle,GO:0043227//membrane-bounded organelle,GO:0044424//intracellular part,GO:0005634//nucleus	GO:0016740//transferase activity,GO:0070568//guanylyltransferase activity,GO:0016791//phosphatase activity,GO:0004651//polynucleotide 5'-phosphatase activity,GO:0042578//phosphoric ester hydrolase activity,GO:0016462//pyrophosphatase activity,GO:0016788//hydrolase activity, acting on ester bonds,GO:0016779//nucleotidyltransferase activity,GO:0008138//protein tyrosine/serine/threonine phosphatase …	rno03015//mRNA surveillance pathway
ENSRNOT00000012036	ENSRNOG00000008641	Gnpnat1		Protein_coding_from_Ensembl	9.56973	8.46912	8.41057	10.2081	10.0741	10.0839	8.81647	10.122	1.30555	0.00239976	GO:0006048//UDP-N-acetylglucosamine biosynthetic process,GO:1901362//organic cyclic compound biosynthetic process,GO:0018130//heterocycle biosynthetic process,GO:0046483//heterocycle metabolic process,GO:0044249//cellular biosynthetic process,GO:0046349//amino sugar biosynthetic process,GO:0034641//cellular nitrogen compound metabolic process,GO:0008152//metabolic process,GO:0032501//multicellula…	GO:0005623//cell,GO:0044464//cell part,GO:0005793//endoplasmic reticulum-Golgi intermediate compartment,GO:0005737//cytoplasm,GO:0005794//Golgi apparatus,GO:0005770//late endosome,GO:0005768//endosome,GO:0005622//intracellular,GO:0043231//intracellular membrane-bounded organelle,GO:0043226//organelle,GO:0044444//cytoplasmic part,GO:0043229//intracellular organelle,GO:0043227//membrane-bounded org…	GO:0016740//transferase activity,GO:0016746//transferase activity, transferring acyl groups,GO:0048029//monosaccharide binding,GO:0005515//protein binding,GO:0004343//glucosamine 6-phosphate N-acetyltransferase activity,GO:0005488//binding,GO:0016747//transferase activity, transferring acyl groups other than amino-acyl groups,GO:0016410//N-acyltransferase activity,GO:0008080//N-acetyltransferase …	rno00520//Amino sugar and nucleotide sugar metabolism
ENSRNOT00000023448	ENSRNOG00000017420	Nudt6		Protein_coding_from_Ensembl	0	0	1.63871	3.40085	3.47577	3.94378	0.546238	3.6068	3.06057	0.00263714	GO:0008152//metabolic process	GO:0005739//mitochondrion,GO:0005623//cell,GO:0044464//cell part,GO:0005737//cytoplasm,GO:0005622//intracellular,GO:0043231//intracellular membrane-bounded organelle,GO:0043226//organelle,GO:0044444//cytoplasmic part,GO:0043229//intracellular organelle,GO:0043227//membrane-bounded organelle,GO:0044424//intracellular part,GO:0005634//nucleus	GO:0003824//catalytic activity,GO:0016787//hydrolase activity	---
ENSRNOT00000003308	ENSRNOG00000002436	Mmd		Protein_coding_from_Ensembl	6.00861	7.01679	6.3643	5.32932	5.69004	5.12581	6.46324	5.38172	-1.08151	0.00273404	GO:0045860//positive regulation of protein kinase activity,GO:0043412//macromolecule modification,GO:0051239//regulation of multicellular organismal process,GO:0050790//regulation of catalytic activity,GO:0060255//regulation of macromolecule metabolic process,GO:0032268//regulation of cellular protein metabolic process,GO:0051338//regulation of transferase activity,GO:0051094//positive regulation…	GO:0031902//late endosome membrane,GO:0005623//cell,GO:0044437//vacuolar part,GO:0044464//cell part,GO:0044440//endosomal part,GO:0005737//cytoplasm,GO:0005794//Golgi apparatus,GO:0005774//vacuolar membrane,GO:0031224//intrinsic to membrane,GO:0005770//late endosome,GO:0031090//organelle membrane,GO:0005768//endosome,GO:0005622//intracellular,GO:0044422//organelle part,GO:0044425//membrane part,G…	GO:0016740//transferase activity,GO:0016773//phosphotransferase activity, alcohol group as acceptor,GO:0016772//transferase activity, transferring phosphorus-containing groups,GO:0016301//kinase activity,GO:0003824//catalytic activity,GO:0004672//protein kinase activity	---
ENSRNOT00000083553	ENSRNOG00000014933	Dnttip1		Protein_coding_from_Ensembl	5.38769	5.69092	5.66324	4.58192	4.7915	4.12466	5.58062	4.49936	-1.08125	0.00276377	---	GO:0005623//cell,GO:0044464//cell part,GO:0031981//nuclear lumen,GO:0032991//macromolecular complex,GO:0031974//membrane-enclosed lumen,GO:0043232//intracellular non-membrane-bounded organelle,GO:0043228//non-membrane-bounded organelle,GO:0000118//histone deacetylase complex,GO:0005654//nucleoplasm,GO:0044451//nucleoplasm part,GO:0043233//organelle lumen,GO:0005622//intracellular,GO:0044428//nucl…	GO:0003677//DNA binding,GO:0042803//protein homodimerization activity,GO:0005515//protein binding,GO:0046983//protein dimerization activity,GO:1901363//heterocyclic compound binding,GO:0003682//chromatin binding,GO:0003676//nucleic acid binding,GO:0005488//binding,GO:0097159//organic cyclic compound binding,GO:0042802//identical protein binding,GO:0031491//nucleosome binding	---
ENSRNOT00000034289	ENSRNOG00000025648	Dhrs7l1		Protein_coding_from_Ensembl	4.3934	3.07269	2.8761	6.39561	5.90475	4.56136	3.4474	5.62057	2.17318	0.00287079	GO:0008152//metabolic process,GO:0055114//oxidation-reduction process,GO:0044710//single-organism metabolic process	---	GO:0003824//catalytic activity,GO:0016491//oxidoreductase activity	---
ENSRNOT00000074295	ENSRNOG00000050946	Fam110a		Protein_coding_from_Ensembl	7.92891	7.22176	5.47036	5.36323	5.52681	5.36045	6.87368	5.41683	-1.45685	0.00309822	---	---	GO:0005515//protein binding,GO:0005488//binding	---
ENSRNOT00000023584	ENSRNOG00000017462	Spata5		Protein_coding_from_Ensembl	6.4413	3.86703	4.07503	7.88406	7.11969	7.4143	4.79445	7.47268	2.67823	0.00308335	GO:0007399//nervous system development,GO:0032501//multicellular organismal process,GO:0032502//developmental process,GO:0007275//multicellular organismal development,GO:0044707//single-multicellular organism process,GO:0007417//central nervous system development,GO:0044767//single-organism developmental process,GO:0048856//anatomical structure development,GO:0044699//single-organism process,GO:0…	GO:0005623//cell,GO:0044464//cell part,GO:0005737//cytoplasm,GO:0005622//intracellular,GO:0044424//intracellular part	GO:0017076//purine nucleotide binding,GO:0035639//purine ribonucleoside triphosphate binding,GO:0036094//small molecule binding,GO:1901363//heterocyclic compound binding,GO:0032555//purine ribonucleotide binding,GO:0005488//binding,GO:0000166//nucleotide binding,GO:0001883//purine nucleoside binding,GO:0043168//anion binding,GO:0001882//nucleoside binding,GO:0097159//organic cyclic compound bindi…	rno03008//Ribosome biogenesis in eukaryotes
ENSRNOT00000082885	ENSRNOG00000060896	AABR07063424.1		Protein_coding_from_Ensembl	10.6009	10.5229	12.5195	16.9395	13.7013	16.5284	11.2144	15.7231	4.50865	0.00306747	---	---	---	---
ENSRNOT00000038816	ENSRNOG00000033970	Moap1		Protein_coding_from_Ensembl	3.08847	3.07269	2.8761	3.11267	6.60956	6.14745	3.01242	5.28989	2.27748	0.00417954	GO:0010822//positive regulation of mitochondrion organization,GO:0033365//protein localization to organelle,GO:0046907//intracellular transport,GO:0038034//signal transduction in absence of ligand,GO:0012501//programmed cell death,GO:0044765//single-organism transport,GO:0023052//signaling,GO:0007005//mitochondrion organization,GO:0071840//cellular component organization or biogenesis,GO:0008637/…	GO:0005739//mitochondrion,GO:0005623//cell,GO:0031968//organelle outer membrane,GO:0044464//cell part,GO:0005741//mitochondrial outer membrane,GO:0005737//cytoplasm,GO:0031967//organelle envelope,GO:0031090//organelle membrane,GO:0005622//intracellular,GO:0031966//mitochondrial membrane,GO:0044422//organelle part,GO:0019867//outer membrane,GO:0043231//intracellular membrane-bounded organelle,GO:0…	GO:0044389//small conjugating protein ligase binding,GO:0005515//protein binding,GO:0005488//binding,GO:0031625//ubiquitin protein ligase binding,GO:0019899//enzyme binding	---
ENSRNOT00000011727	ENSRNOG00000030187	Mmp12		Protein_coding_from_Ensembl	2.37015	3.59933	3.39403	0	0	0	3.12117	0	-3.12117	0.00443055	GO:0060429//epithelium development,GO:0008283//cell proliferation,GO:0050794//regulation of cellular process,GO:0065007//biological regulation,GO:0016477//cell migration,GO:0002009//morphogenesis of an epithelium,GO:0008152//metabolic process,GO:0008284//positive regulation of cell proliferation,GO:0043170//macromolecule metabolic process,GO:0050679//positive regulation of epithelial cell prolife…	GO:0031012//extracellular matrix	GO:0008270//zinc ion binding,GO:0005488//binding,GO:0046914//transition metal ion binding,GO:0070011//peptidase activity, acting on L-amino acid peptides,GO:0003824//catalytic activity,GO:0008233//peptidase activity,GO:0004175//endopeptidase activity,GO:0043167//ion binding,GO:0043169//cation binding,GO:0008237//metallopeptidase activity,GO:0004222//metalloendopeptidase activity,GO:0005509//calci…	---
ENSRNOT00000072398	ENSRNOG00000046600	AABR07015066.1		Protein_coding_from_Ensembl	10.8899	10.3175	12.7327	17.3452	13.911	16.8902	11.3134	16.0488	4.7354	0.0046676	---	---	---	---
ENSRNOT00000084838	ENSRNOG00000029194	Dhx30		Protein_coding_from_Ensembl	10.6895	9.31866	10.5525	9.25068	8.7356	9.1082	10.1869	9.03149	-1.15541	0.0047755	GO:0009203//ribonucleoside triphosphate catabolic process,GO:0006152//purine nucleoside catabolic process,GO:0006396//RNA processing,GO:0046483//heterocycle metabolic process,GO:0010467//gene expression,GO:1901575//organic substance catabolic process,GO:1901657//glycosyl compound metabolic process,GO:0009116//nucleoside metabolic process,GO:0009144//purine nucleoside triphosphate metabolic proces…	GO:0009295//nucleoid,GO:0005739//mitochondrion,GO:0005623//cell,GO:0044464//cell part,GO:0005737//cytoplasm,GO:0035770//ribonucleoprotein granule,GO:0032991//macromolecular complex,GO:0031974//membrane-enclosed lumen,GO:0043232//intracellular non-membrane-bounded organelle,GO:0043228//non-membrane-bounded organelle,GO:0043233//organelle lumen,GO:0005622//intracellular,GO:0044422//organelle part,G…	GO:0017076//purine nucleotide binding,GO:0003725//double-stranded RNA binding,GO:0003724//RNA helicase activity,GO:0035639//purine ribonucleoside triphosphate binding,GO:0070035//purine NTP-dependent helicase activity,GO:0005515//protein binding,GO:0016887//ATPase activity,GO:0036094//small molecule binding,GO:1901363//heterocyclic compound binding,GO:0003682//chromatin binding,GO:0032555//purine…	---
ENSRNOT00000021532	ENSRNOG00000015810	Trip13		Protein_coding_from_Ensembl	6.87969	4.09274	7.76602	3.40085	2.89596	0	6.24615	2.09894	-4.14721	0.00520165	GO:0051276//chromosome organization,GO:0021700//developmental maturation,GO:0007141//male meiosis I,GO:0006302//double-strand break repair,GO:0046483//heterocycle metabolic process,GO:0048610//cellular process involved in reproduction,GO:0048599//oocyte development,GO:0007276//gamete generation,GO:0007131//reciprocal meiotic recombination,GO:0071840//cellular component organization or biogenesis,…	GO:0005623//cell,GO:0044464//cell part,GO:0043073//germ cell nucleus,GO:0005622//intracellular,GO:0001673//male germ cell nucleus,GO:0043231//intracellular membrane-bounded organelle,GO:0043226//organelle,GO:0043229//intracellular organelle,GO:0043227//membrane-bounded organelle,GO:0044424//intracellular part,GO:0005634//nucleus	GO:0017076//purine nucleotide binding,GO:0035639//purine ribonucleoside triphosphate binding,GO:0005515//protein binding,GO:0036094//small molecule binding,GO:1901363//heterocyclic compound binding,GO:0032555//purine ribonucleotide binding,GO:0005488//binding,GO:0000166//nucleotide binding,GO:0001883//purine nucleoside binding,GO:0043168//anion binding,GO:0001882//nucleoside binding,GO:0097159//o…	---
ENSRNOT00000077616	ENSRNOG00000006700	Wdyhv1		Protein_coding_from_Ensembl	4.65453	6.65936	6.3268	4.33089	4.74273	4.12466	5.88023	4.39943	-1.4808	0.00527854	GO:0043412//macromolecule modification,GO:0044267//cellular protein metabolic process,GO:0008152//metabolic process,GO:0043170//macromolecule metabolic process,GO:0009987//cellular process,GO:0044260//cellular macromolecule metabolic process,GO:0044237//cellular metabolic process,GO:0019538//protein metabolic process,GO:0044238//primary metabolic process,GO:0006464//cellular protein modification …	GO:0005623//cell,GO:0044464//cell part,GO:0005737//cytoplasm,GO:0005622//intracellular,GO:0043231//intracellular membrane-bounded organelle,GO:0043226//organelle,GO:0044444//cytoplasmic part,GO:0043229//intracellular organelle,GO:0043227//membrane-bounded organelle,GO:0044424//intracellular part,GO:0005829//cytosol,GO:0005634//nucleus	GO:0016811//hydrolase activity, acting on carbon-nitrogen (but not peptide) bonds, in linear amides,GO:0005515//protein binding,GO:0016810//hydrolase activity, acting on carbon-nitrogen (but not peptide) bonds,GO:0005488//binding,GO:0003824//catalytic activity,GO:0070773//protein-N-terminal glutamine amidohydrolase activity,GO:0016787//hydrolase activity	---
ENSRNOT00000081565	ENSRNOG00000046000	Clasrp		Protein_coding_from_Ensembl	6.23314	5.82274	5.85984	7.11579	9.06307	6.14745	5.97191	7.44211	1.4702	0.00565069	GO:0006396//RNA processing,GO:0046483//heterocycle metabolic process,GO:0010467//gene expression,GO:0034641//cellular nitrogen compound metabolic process,GO:0008152//metabolic process,GO:0043170//macromolecule metabolic process,GO:0009987//cellular process,GO:0008380//RNA splicing,GO:0006807//nitrogen compound metabolic process,GO:0044260//cellular macromolecule metabolic process,GO:0044237//cell…	GO:0005623//cell,GO:0044464//cell part,GO:0005622//intracellular,GO:0043231//intracellular membrane-bounded organelle,GO:0043226//organelle,GO:0043229//intracellular organelle,GO:0043227//membrane-bounded organelle,GO:0044424//intracellular part,GO:0005634//nucleus	---	---
ENSRNOT00000083316	ENSRNOG00000016227	Glrx3		Protein_coding_from_Ensembl	3.08847	3.07269	2.8761	6.29379	3.06417	5.8968	3.01242	5.08492	2.0725	0.0058132	GO:0014743//regulation of muscle hypertrophy,GO:0045454//cell redox homeostasis,GO:0043500//muscle adaptation,GO:0051239//regulation of multicellular organismal process,GO:0014741//negative regulation of muscle hypertrophy,GO:0050794//regulation of cellular process,GO:0065007//biological regulation,GO:0060047//heart contraction,GO:0008152//metabolic process,GO:0002026//regulation of the force of …	GO:0031988//membrane-bounded vesicle,GO:0005623//cell,GO:0043230//extracellular organelle,GO:0044464//cell part,GO:0044449//contractile fiber part,GO:0005737//cytoplasm,GO:0042995//cell projection,GO:0030017//sarcomere,GO:0005576//extracellular region,GO:0043232//intracellular non-membrane-bounded organelle,GO:0043005//neuron projection,GO:0043228//non-membrane-bounded organelle,GO:0065010//extra…	GO:0015036//disulfide oxidoreductase activity,GO:0005080//protein kinase C binding,GO:0005515//protein binding,GO:0016667//oxidoreductase activity, acting on a sulfur group of donors,GO:0009055//electron carrier activity,GO:0005488//binding,GO:0015035//protein disulfide oxidoreductase activity,GO:0051540//metal cluster binding,GO:0003824//catalytic activity,GO:0043167//ion binding,GO:0019901//pro…	---
ENSRNOT00000093093	ENSRNOG00000017084	Hsd11b2		Protein_coding_from_Ensembl	4.2741	3.4442	3.39403	0	1.91129	0	3.70411	0.637096	-3.06701	0.0060561	GO:0003071//renal system process involved in regulation of systemic arterial blood pressure,GO:0042221//response to chemical stimulus,GO:0008211//glucocorticoid metabolic process,GO:0031667//response to nutrient levels,GO:0006629//lipid metabolic process,GO:0048545//response to steroid hormone stimulus,GO:0008217//regulation of blood pressure,GO:0065007//biological regulation,GO:0050878//regulati…	GO:0005623//cell,GO:0044464//cell part,GO:0005737//cytoplasm,GO:0005783//endoplasmic reticulum,GO:0005622//intracellular,GO:0043231//intracellular membrane-bounded organelle,GO:0043226//organelle,GO:0044444//cytoplasmic part,GO:0043229//intracellular organelle,GO:0043227//membrane-bounded organelle,GO:0044424//intracellular part	GO:0008289//lipid binding,GO:0051287//NAD binding,GO:0036094//small molecule binding,GO:1901363//heterocyclic compound binding,GO:0016616//oxidoreductase activity, acting on the CH-OH group of donors, NAD or NADP as acceptor,GO:0003845//11-beta-hydroxysteroid dehydrogenase [NAD(P)] activity,GO:0005488//binding,GO:0000166//nucleotide binding,GO:0050662//coenzyme binding,GO:0016614//oxidoreductase …	rno00140//Steroid hormone biosynthesis,rno04960//Aldosterone-regulated sodium reabsorption
ENSRNOT00000079916	ENSRNOG00000059586	AABR07015080.2		Protein_coding_from_Ensembl	7.59732	7.07083	9.49763	13.6914	10.5126	13.0822	8.05526	12.4287	4.37346	0.00619695	---	---	---	---
ENSRNOT00000076417	ENSRNOG00000026497	Pigc		Protein_coding_from_Ensembl	3.66401	5.04983	6.70846	7.98007	8.19827	6.73956	5.14077	7.6393	2.49853	0.00668802	GO:0006497//protein lipidation,GO:0006643//membrane lipid metabolic process,GO:0043412//macromolecule modification,GO:0006629//lipid metabolic process,GO:0006661//phosphatidylinositol biosynthetic process,GO:0006505//GPI anchor metabolic process,GO:0044249//cellular biosynthetic process,GO:0009059//macromolecule biosynthetic process,GO:0045017//glycerolipid biosynthetic process,GO:0044267//cellul…	GO:0005623//cell,GO:0044432//endoplasmic reticulum part,GO:0044464//cell part,GO:0005737//cytoplasm,GO:0032991//macromolecular complex,GO:0005783//endoplasmic reticulum,GO:0031224//intrinsic to membrane,GO:0012505//endomembrane system,GO:0031090//organelle membrane,GO:0005622//intracellular,GO:0044422//organelle part,GO:0043234//protein complex,GO:0044425//membrane part,GO:0043231//intracellular …	GO:0016740//transferase activity,GO:0016757//transferase activity, transferring glycosyl groups,GO:0017176//phosphatidylinositol N-acetylglucosaminyltransferase activity,GO:0008194//UDP-glycosyltransferase activity,GO:0003824//catalytic activity,GO:0016758//transferase activity, transferring hexosyl groups,GO:0008375//acetylglucosaminyltransferase activity	rno00563//Glycosylphosphatidylinositol(GPI)-anchor biosynthesis
ENSRNOT00000092054	ENSRNOG00000025145	Rmdn1		Protein_coding_from_Ensembl	2.77356	1.16064	2.38619	5.76948	3.88823	3.84406	2.1068	4.50059	2.39379	0.00682246	---	GO:0005739//mitochondrion,GO:0005623//cell,GO:0044464//cell part,GO:0005737//cytoplasm,GO:0044430//cytoskeletal part,GO:0032991//macromolecular complex,GO:0043232//intracellular non-membrane-bounded organelle,GO:0043228//non-membrane-bounded organelle,GO:0005622//intracellular,GO:0044422//organelle part,GO:0043234//protein complex,GO:0043231//intracellular membrane-bounded organelle,GO:0043226//o…	---	---
ENSRNOT00000084030	ENSRNOG00000039086	Ccdc153		Protein_coding_from_Ensembl	0	0	0	3.74749	2.48605	2.84127	0	3.02494	3.02494	0.00683298	---	---	GO:0005515//protein binding,GO:0005488//binding	---
ENSRNOT00000063873	ENSRNOG00000019662	Tm6sf1		Protein_coding_from_Ensembl	7.19095	6.23139	6.80708	8.60093	8.28171	6.7806	6.74314	7.88774	1.1446	0.00704692	---	GO:0005623//cell,GO:0044437//vacuolar part,GO:0044464//cell part,GO:0005737//cytoplasm,GO:0005774//vacuolar membrane,GO:0031224//intrinsic to membrane,GO:0031090//organelle membrane,GO:0005622//intracellular,GO:0044422//organelle part,GO:0044425//membrane part,GO:0043231//intracellular membrane-bounded organelle,GO:0043226//organelle,GO:0044444//cytoplasmic part,GO:0016020//membrane,GO:0043229//i…	---	---
ENSRNOT00000008504	ENSRNOG00000006472	Hspa2		Protein_coding_from_Ensembl	5.4983	4.87863	6.12311	6.25818	6.71444	6.7806	5.50001	6.58441	1.0844	0.00733583	GO:0032412//regulation of ion transmembrane transporter activity,GO:0009203//ribonucleoside triphosphate catabolic process,GO:0051276//chromosome organization,GO:0045860//positive regulation of protein kinase activity,GO:0043412//macromolecule modification,GO:0006152//purine nucleoside catabolic process,GO:0051726//regulation of cell cycle,GO:0007141//male meiosis I,GO:0051050//positive regulatio…	GO:0031988//membrane-bounded vesicle,GO:0005739//mitochondrion,GO:0005623//cell,GO:0034702//ion channel complex,GO:0043230//extracellular organelle,GO:0044454//nuclear chromosome part,GO:0072562//blood microparticle,GO:0005886//plasma membrane,GO:0005615//extracellular space,GO:0044464//cell part,GO:0005737//cytoplasm,GO:0043073//germ cell nucleus,GO:0031981//nuclear lumen,GO:0044430//cytoskeleta…	GO:0016740//transferase activity,GO:0017076//purine nucleotide binding,GO:0008289//lipid binding,GO:0035639//purine ribonucleoside triphosphate binding,GO:0015075//ion transmembrane transporter activity,GO:0015399//primary active transmembrane transporter activity,GO:0016820//hydrolase activity, acting on acid anhydrides, catalyzing transmembrane movement of substances,GO:0005515//protein binding…	rno03040//Spliceosome,rno04010//MAPK signaling pathway,rno04141//Protein processing in endoplasmic reticulum,rno04144//Endocytosis,rno04213//Longevity regulating pathway - multiple species,rno04612//Antigen processing and presentation,rno04915//Estrogen signaling pathway,rno05134//Legionellosis,rno05145//Toxoplasmosis,rno05162//Measles,rno05164//Influenza A,rno05169//Epstein-Barr virus infection
ENSRNOT00000076590	ENSRNOG00000004036	Snx12		Protein_coding_from_Ensembl	6.31098	6.53032	6.10106	6.12616	7.96838	8.26818	6.31412	7.45424	1.14012	0.00729042	GO:0051248//negative regulation of protein metabolic process,GO:0046907//intracellular transport,GO:0044765//single-organism transport,GO:0060255//regulation of macromolecule metabolic process,GO:0009894//regulation of catabolic process,GO:0010467//gene expression,GO:0006897//endocytosis,GO:0015031//protein transport,GO:1901575//organic substance catabolic process,GO:0071840//cellular component o…	GO:0031988//membrane-bounded vesicle,GO:0005623//cell,GO:0043230//extracellular organelle,GO:0005769//early endosome,GO:0044464//cell part,GO:0005737//cytoplasm,GO:0005576//extracellular region,GO:0065010//extracellular membrane-bounded organelle,GO:0031982//vesicle,GO:0005768//endosome,GO:0070062//extracellular vesicular exosome,GO:0005622//intracellular,GO:0044421//extracellular region part,GO:…	GO:0005543//phospholipid binding,GO:0008289//lipid binding,GO:0005515//protein binding,GO:0035091//phosphatidylinositol binding,GO:0005488//binding,GO:0019899//enzyme binding	rno04144//Endocytosis
ENSRNOT00000080984	ENSRNOG00000059504	AABR07015078.2		Protein_coding_from_Ensembl	7.26322	7.53215	9.61312	13.6569	10.4795	13.0961	8.13617	12.4108	4.27467	0.0073203	---	---	---	---
ENSRNOT00000088037	ENSRNOG00000020782	Pspc1		Protein_coding_from_Ensembl	6.24905	6.4097	4.77734	4.33089	1.50638	1.61141	5.81203	2.48289	-3.32914	0.00770115	GO:1901362//organic cyclic compound biosynthetic process,GO:0018130//heterocycle biosynthetic process,GO:0006396//RNA processing,GO:0046483//heterocycle metabolic process,GO:0060255//regulation of macromolecule metabolic process,GO:0007623//circadian rhythm,GO:0031324//negative regulation of cellular metabolic process,GO:0019219//regulation of nucleobase-containing compound metabolic process,GO:0…	GO:0005623//cell,GO:0034399//nuclear periphery,GO:0042382//paraspeckles,GO:0044464//cell part,GO:0005737//cytoplasm,GO:0031981//nuclear lumen,GO:0031974//membrane-enclosed lumen,GO:0043232//intracellular non-membrane-bounded organelle,GO:0043228//non-membrane-bounded organelle,GO:0005654//nucleoplasm,GO:0044451//nucleoplasm part,GO:0043233//organelle lumen,GO:0016607//nuclear speck,GO:0005622//in…	GO:0044212//transcription regulatory region DNA binding,GO:0003677//DNA binding,GO:0000975//regulatory region DNA binding,GO:0005515//protein binding,GO:0043565//sequence-specific DNA binding,GO:0001047//core promoter binding,GO:0036094//small molecule binding,GO:1901363//heterocyclic compound binding,GO:0003676//nucleic acid binding,GO:0005488//binding,GO:0000166//nucleotide binding,GO:0000976//…	---
ENSRNOT00000088176	ENSRNOG00000055579	Tmbim6		Protein_coding_from_Ensembl	3.3468	5.88439	6.57088	3.11267	3.69669	3.35752	5.26736	3.38896	-1.8784	0.00798963	GO:0051346//negative regulation of hydrolase activity,GO:0042221//response to chemical stimulus,GO:0035295//tube development,GO:0012501//programmed cell death,GO:0002700//regulation of production of molecular mediator of immune response,GO:0050790//regulation of catalytic activity,GO:0048585//negative regulation of response to stimulus,GO:0046483//heterocycle metabolic process,GO:0044765//single-…	GO:0005739//mitochondrion,GO:0005623//cell,GO:0044432//endoplasmic reticulum part,GO:0044464//cell part,GO:0005737//cytoplasm,GO:0031967//organelle envelope,GO:0005783//endoplasmic reticulum,GO:0031224//intrinsic to membrane,GO:0012505//endomembrane system,GO:0031090//organelle membrane,GO:0005622//intracellular,GO:0031966//mitochondrial membrane,GO:0044422//organelle part,GO:0044425//membrane pa…	GO:0044389//small conjugating protein ligase binding,GO:0005515//protein binding,GO:0008428//ribonuclease inhibitor activity,GO:0005488//binding,GO:0060698//endoribonuclease inhibitor activity,GO:0016788//hydrolase activity, acting on ester bonds,GO:0004540//ribonuclease activity,GO:0030234//enzyme regulator activity,GO:0031625//ubiquitin protein ligase binding,GO:0003824//catalytic activity,GO:0…	---
ENSRNOT00000073534	ENSRNOG00000046647	Impad1		Protein_coding_from_Ensembl	5.95143	2.84355	8.2988	3.11267	2.48605	3.20508	5.69793	2.9346	-2.76332	0.00809356	GO:0030258//lipid modification,GO:0044723//single-organism carbohydrate metabolic process,GO:0006629//lipid metabolic process,GO:0019751//polyol metabolic process,GO:0006021//inositol biosynthetic process,GO:0044249//cellular biosynthetic process,GO:0046488//phosphatidylinositol metabolic process,GO:0046834//lipid phosphorylation,GO:0046854//phosphatidylinositol phosphorylation,GO:0006066//alcoho…	GO:0005623//cell,GO:0044464//cell part,GO:0005737//cytoplasm,GO:0005794//Golgi apparatus,GO:0031224//intrinsic to membrane,GO:0005622//intracellular,GO:0044425//membrane part,GO:0043231//intracellular membrane-bounded organelle,GO:0043226//organelle,GO:0044444//cytoplasmic part,GO:0016020//membrane,GO:0043229//intracellular organelle,GO:0043227//membrane-bounded organelle,GO:0044424//intracellula…	GO:0008441//3'(2'),5'-bisphosphate nucleotidase activity,GO:0016791//phosphatase activity,GO:0042578//phosphoric ester hydrolase activity,GO:0052832//inositol monophosphate 3-phosphatase activity,GO:0052833//inositol monophosphate 4-phosphatase activity,GO:0005488//binding,GO:0052834//inositol monophosphate phosphatase activity,GO:0008252//nucleotidase activity,GO:0016788//hydrolase activity, act…	rno00562//Inositol phosphate metabolism,rno00920//Sulfur metabolism,rno04070//Phosphatidylinositol signaling system
ENSRNOT00000076539	ENSRNOG00000002569	Mrps14		Protein_coding_from_Ensembl	4.44955	5.91426	6.38269	6.6085	8.37666	6.83356	5.58216	7.27291	1.69074	0.00869854	GO:0010467//gene expression,GO:0044249//cellular biosynthetic process,GO:0009059//macromolecule biosynthetic process,GO:0044267//cellular protein metabolic process,GO:0008152//metabolic process,GO:0043170//macromolecule metabolic process,GO:0006412//translation,GO:0009987//cellular process,GO:1901576//organic substance biosynthetic process,GO:0044260//cellular macromolecule metabolic process,GO:0…	GO:0005739//mitochondrion,GO:0005623//cell,GO:0044464//cell part,GO:0031965//nuclear membrane,GO:0005763//mitochondrial small ribosomal subunit,GO:0005737//cytoplasm,GO:0031967//organelle envelope,GO:0032991//macromolecular complex,GO:0031974//membrane-enclosed lumen,GO:0043232//intracellular non-membrane-bounded organelle,GO:0005840//ribosome,GO:0043228//non-membrane-bounded organelle,GO:0044391…	GO:0005515//protein binding,GO:0005198//structural molecule activity,GO:0003735//structural constituent of ribosome,GO:0005488//binding	rno03010//Ribosome
ENSRNOT00000069133	ENSRNOG00000043866	AY172581.24		OtherRNA_from_Ensembl	9.18972	9.23238	9.70733	12.2066	9.88621	10.9486	9.37648	11.0138	1.63733	0.0088768	---	---	---	---
ENSRNOT00000065094	ENSRNOG00000007887	Elk4		Protein_coding_from_Ensembl	12.2693	12.9078	10.5249	10.5811	10.0278	10.3156	11.9007	10.3082	-1.59249	0.00909707	GO:0051276//chromosome organization,GO:0043412//macromolecule modification,GO:0016568//chromatin modification,GO:1901362//organic cyclic compound biosynthetic process,GO:0018130//heterocycle biosynthetic process,GO:0046483//heterocycle metabolic process,GO:0060255//regulation of macromolecule metabolic process,GO:0031324//negative regulation of cellular metabolic process,GO:0019219//regulation of…	GO:0005623//cell,GO:0044464//cell part,GO:0005737//cytoplasm,GO:0031981//nuclear lumen,GO:0031974//membrane-enclosed lumen,GO:0005654//nucleoplasm,GO:0043233//organelle lumen,GO:0005622//intracellular,GO:0044428//nuclear part,GO:0044422//organelle part,GO:0043231//intracellular membrane-bounded organelle,GO:0043226//organelle,GO:0043229//intracellular organelle,GO:0043227//membrane-bounded organe…	GO:0000981//sequence-specific DNA binding RNA polymerase II transcription factor activity,GO:0003700//sequence-specific DNA binding transcription factor activity,GO:0003677//DNA binding,GO:0005515//protein binding,GO:0043565//sequence-specific DNA binding,GO:1901363//heterocyclic compound binding,GO:0003682//chromatin binding,GO:0003676//nucleic acid binding,GO:0005488//binding,GO:0097159//organi…	rno04010//MAPK signaling pathway,rno05166//HTLV-I infection,rno05202//Transcriptional misregulation in cancer
ENSRNOT00000071441	ENSRNOG00000049126	AC115509.1		OtherRNA_from_Ensembl	0	0	0	2.75219	3.35118	2.35361	0	2.81899	2.81899	0.00949815	---	---	---	---
ENSRNOT00000074634	ENSRNOG00000050413	Samd15		Protein_coding_from_Ensembl	4.74705	4.87863	4.77734	3.74749	3.47577	3.94378	4.80101	3.72235	-1.07865	0.0102292	---	---	---	---
ENSRNOT00000021040	ENSRNOG00000004992	Rab1a		Protein_coding_from_Ensembl	8.25064	1.16064	8.24453	0.968076	0.941469	1.01988	5.88527	0.976475	-4.90879	0.0103057	GO:0048193//Golgi vesicle transport,GO:0051875//pigment granule localization,GO:0007265//Ras protein signal transduction,GO:0009203//ribonucleoside triphosphate catabolic process,GO:0022610//biological adhesion,GO:0071705//nitrogen compound transport,GO:0032402//melanosome transport,GO:0006152//purine nucleoside catabolic process,GO:0046907//intracellular transport,GO:0031667//response to nutrien…	GO:0031988//membrane-bounded vesicle,GO:0005623//cell,GO:0044432//endoplasmic reticulum part,GO:0043230//extracellular organelle,GO:0005769//early endosome,GO:0030054//cell junction,GO:0005913//cell-cell adherens junction,GO:0044464//cell part,GO:0043025//neuronal cell body,GO:0005737//cytoplasm,GO:0005794//Golgi apparatus,GO:0005576//extracellular region,GO:0005783//endoplasmic reticulum,GO:0031…	GO:0017076//purine nucleotide binding,GO:0035639//purine ribonucleoside triphosphate binding,GO:0032561//guanyl ribonucleotide binding,GO:0005515//protein binding,GO:0036094//small molecule binding,GO:1901363//heterocyclic compound binding,GO:0032555//purine ribonucleotide binding,GO:0016462//pyrophosphatase activity,GO:0005488//binding,GO:0000166//nucleotide binding,GO:0001883//purine nucleoside…	rno05134//Legionellosis
ENSRNOT00000087294	ENSRNOG00000032552	Zfp799		Protein_coding_from_Ensembl	4.21053	4.99499	4.39793	5.69154	6.78839	5.03827	4.53448	5.8394	1.30492	0.0103227	GO:1901362//organic cyclic compound biosynthetic process,GO:0018130//heterocycle biosynthetic process,GO:0046483//heterocycle metabolic process,GO:0060255//regulation of macromolecule metabolic process,GO:0019219//regulation of nucleobase-containing compound metabolic process,GO:0010467//gene expression,GO:0044249//cellular biosynthetic process,GO:2001141//regulation of RNA biosynthetic process,G…	GO:0005623//cell,GO:0044464//cell part,GO:0005622//intracellular	GO:1901363//heterocyclic compound binding,GO:0003676//nucleic acid binding,GO:0005488//binding,GO:0097159//organic cyclic compound binding,GO:0043167//ion binding,GO:0043169//cation binding,GO:0046872//metal ion binding	---
ENSRNOT00000015806	ENSRNOG00000011729	Nxf2		Protein_coding_from_Ensembl	3.66401	4.37636	4.32372	0	2.48605	0	4.12137	0.828683	-3.29268	0.0103875	GO:0071705//nitrogen compound transport,GO:0046907//intracellular transport,GO:0044765//single-organism transport,GO:0006405//RNA export from nucleus,GO:0051236//establishment of RNA localization,GO:0050658//RNA transport,GO:0051649//establishment of localization in cell,GO:0009987//cellular process,GO:0044763//single-organism cellular process,GO:0006403//RNA localization,GO:0051169//nuclear tran…	GO:0005623//cell,GO:0044464//cell part,GO:0005737//cytoplasm,GO:0031967//organelle envelope,GO:0012505//endomembrane system,GO:0005622//intracellular,GO:0044428//nuclear part,GO:0044422//organelle part,GO:0043231//intracellular membrane-bounded organelle,GO:0043226//organelle,GO:0005635//nuclear envelope,GO:0031975//envelope,GO:0043229//intracellular organelle,GO:0043227//membrane-bounded organel…	GO:0003729//mRNA binding,GO:0005515//protein binding,GO:0036094//small molecule binding,GO:1901363//heterocyclic compound binding,GO:0003676//nucleic acid binding,GO:0005488//binding,GO:0000166//nucleotide binding,GO:0003723//RNA binding,GO:0097159//organic cyclic compound binding,GO:1901265//nucleoside phosphate binding	rno03008//Ribosome biogenesis in eukaryotes,rno03013//RNA transport,rno03015//mRNA surveillance pathway,rno05164//Influenza A,rno05168//Herpes simplex infection
ENSRNOT00000077226	ENSRNOG00000019369	Slx1b		Protein_coding_from_Ensembl	4.14403	3.27037	3.24116	6.12616	4.40943	4.84546	3.55185	5.12702	1.57516	0.0108434	GO:0046483//heterocycle metabolic process,GO:0034641//cellular nitrogen compound metabolic process,GO:0008152//metabolic process,GO:0043170//macromolecule metabolic process,GO:0009987//cellular process,GO:0044763//single-organism cellular process,GO:0090305//nucleic acid phosphodiester bond hydrolysis,GO:0006281//DNA repair,GO:0006807//nitrogen compound metabolic process,GO:0044260//cellular macr…	GO:0005623//cell,GO:0044454//nuclear chromosome part,GO:0044464//cell part,GO:0031981//nuclear lumen,GO:0032991//macromolecular complex,GO:0031974//membrane-enclosed lumen,GO:0043232//intracellular non-membrane-bounded organelle,GO:0043228//non-membrane-bounded organelle,GO:0043233//organelle lumen,GO:0005622//intracellular,GO:0044428//nuclear part,GO:0005694//chromosome,GO:0044422//organelle par…	GO:0048256//flap endonuclease activity,GO:0016888//endodeoxyribonuclease activity, producing 5'-phosphomonoesters,GO:0016894//endonuclease activity, active with either ribo- or deoxyribonucleic acids and producing 3'-phosphomonoesters,GO:0005488//binding,GO:0016788//hydrolase activity, acting on ester bonds,GO:0004536//deoxyribonuclease activity,GO:0003824//catalytic activity,GO:0004520//endodeox…	rno03460//Fanconi anemia pathway
ENSRNOT00000037712	ENSRNOG00000008012	Abcb1a		Protein_coding_from_Ensembl	3.22341	3.59933	3.24116	4.58192	5.78943	4.03706	3.35463	4.8028	1.44817	0.0114556	GO:0061092//positive regulation of phospholipid translocation,GO:0015748//organophosphate ester transport,GO:0009203//ribonucleoside triphosphate catabolic process,GO:0071391//cellular response to estrogen stimulus,GO:0071705//nitrogen compound transport,GO:0006152//purine nucleoside catabolic process,GO:0042221//response to chemical stimulus,GO:0002477//antigen processing and presentation of exo…	GO:0031988//membrane-bounded vesicle,GO:0005623//cell,GO:0005903//brush border,GO:0043230//extracellular organelle,GO:0031526//brush border membrane,GO:0030054//cell junction,GO:0005886//plasma membrane,GO:0044464//cell part,GO:0005737//cytoplasm,GO:0042995//cell projection,GO:0005576//extracellular region,GO:0046581//intercellular canaliculus,GO:0031224//intrinsic to membrane,GO:0065010//extrace…	GO:0015665//alcohol transmembrane transporter activity,GO:0017076//purine nucleotide binding,GO:0035639//purine ribonucleoside triphosphate binding,GO:0015075//ion transmembrane transporter activity,GO:0015101//organic cation transmembrane transporter activity,GO:0015399//primary active transmembrane transporter activity,GO:0016820//hydrolase activity, acting on acid anhydrides, catalyzing transm…	---
ENSRNOT00000004589	ENSRNOG00000003455	Zfp13		Protein_coding_from_Ensembl	2.11635	3.4442	3.39403	0.968076	0	0	2.98486	0.322692	-2.66217	0.0118557	GO:0010822//positive regulation of mitochondrion organization,GO:1901362//organic cyclic compound biosynthetic process,GO:0018130//heterocycle biosynthetic process,GO:0046907//intracellular transport,GO:0012501//programmed cell death,GO:0046483//heterocycle metabolic process,GO:0044765//single-organism transport,GO:0060255//regulation of macromolecule metabolic process,GO:0009891//positive regula…	GO:0005739//mitochondrion,GO:0005623//cell,GO:0044464//cell part,GO:0005737//cytoplasm,GO:0031224//intrinsic to membrane,GO:0005622//intracellular,GO:0044425//membrane part,GO:0043231//intracellular membrane-bounded organelle,GO:0043226//organelle,GO:0044444//cytoplasmic part,GO:0016020//membrane,GO:0043229//intracellular organelle,GO:0043227//membrane-bounded organelle,GO:0044424//intracellular …	GO:0003700//sequence-specific DNA binding transcription factor activity,GO:0003677//DNA binding,GO:0005515//protein binding,GO:0043565//sequence-specific DNA binding,GO:1901363//heterocyclic compound binding,GO:0003676//nucleic acid binding,GO:0005488//binding,GO:0097159//organic cyclic compound binding,GO:0043167//ion binding,GO:0043169//cation binding,GO:0001071//nucleic acid binding transcript…	---
ENSRNOT00000002499	ENSRNOG00000001823	St6gal1		Protein_coding_from_Ensembl	10.7813	9.44679	11.1098	9.44925	9.42173	9.27305	10.446	9.38134	-1.06462	0.0122857	GO:0043412//macromolecule modification,GO:0044723//single-organism carbohydrate metabolic process,GO:0006487//protein N-linked glycosylation,GO:0070085//glycosylation,GO:0044249//cellular biosynthetic process,GO:0009101//glycoprotein biosynthetic process,GO:0009059//macromolecule biosynthetic process,GO:0009100//glycoprotein metabolic process,GO:0044267//cellular protein metabolic process,GO:0018…	GO:0031988//membrane-bounded vesicle,GO:0005623//cell,GO:0043230//extracellular organelle,GO:0044464//cell part,GO:0005737//cytoplasm,GO:0005794//Golgi apparatus,GO:0005576//extracellular region,GO:0031224//intrinsic to membrane,GO:0065010//extracellular membrane-bounded organelle,GO:0031228//intrinsic to Golgi membrane,GO:0012505//endomembrane system,GO:0031090//organelle membrane,GO:0031982//ve…	GO:0016740//transferase activity,GO:0016757//transferase activity, transferring glycosyl groups,GO:0008373//sialyltransferase activity,GO:0005515//protein binding,GO:0005488//binding,GO:0003835//beta-galactoside alpha-2,6-sialyltransferase activity,GO:0003824//catalytic activity	rno00510//N-Glycan biosynthesis,rno00514//Other types of O-glycan biosynthesis
ENSRNOT00000090446	ENSRNOG00000061543	Ap2b1		Protein_coding_from_Ensembl	9.32344	9.82836	8.22428	8.31933	7.60215	7.00497	9.12536	7.64215	-1.48321	0.0125284	GO:0072358//cardiovascular system development,GO:0072359//circulatory system development,GO:0046907//intracellular transport,GO:0044765//single-organism transport,GO:0023052//signaling,GO:0006897//endocytosis,GO:0015031//protein transport,GO:0003279//cardiac septum development,GO:0071840//cellular component organization or biogenesis,GO:0070727//cellular macromolecule localization,GO:0065007//bio…	GO:0005623//cell,GO:0005886//plasma membrane,GO:0044464//cell part,GO:0005737//cytoplasm,GO:0032991//macromolecular complex,GO:0048475//coated membrane,GO:0030131//clathrin adaptor complex,GO:0005905//coated pit,GO:0012505//endomembrane system,GO:0030119//AP-type membrane coat adaptor complex,GO:0005802//trans-Golgi network,GO:0005622//intracellular,GO:0043234//protein complex,GO:0044425//membran…	GO:0005515//protein binding,GO:0032403//protein complex binding,GO:0005488//binding,GO:0022892//substrate-specific transporter activity,GO:0008565//protein transporter activity,GO:0030276//clathrin binding,GO:0005215//transporter activity	rno04144//Endocytosis,rno04721//Synaptic vesicle cycle,rno04961//Endocrine and other factor-regulated calcium reabsorption,rno05016//Huntington disease
ENSRNOT00000034521	ENSRNOG00000025074	Fgg		Protein_coding_from_Ensembl	0	0	0	1.95185	3.06417	3.35752	0	2.79118	2.79118	0.012604	GO:0034114//regulation of heterotypic cell-cell adhesion,GO:0022610//biological adhesion,GO:0071705//nitrogen compound transport,GO:0000165//MAPK cascade,GO:0042221//response to chemical stimulus,GO:1900047//negative regulation of hemostasis,GO:0046883//regulation of hormone secretion,GO:0051050//positive regulation of transport,GO:0051239//regulation of multicellular organismal process,GO:004859…	GO:0031988//membrane-bounded vesicle,GO:0005623//cell,GO:0043230//extracellular organelle,GO:0072562//blood microparticle,GO:0005886//plasma membrane,GO:0005615//extracellular space,GO:0005577//fibrinogen complex,GO:0044464//cell part,GO:0005737//cytoplasm,GO:0032991//macromolecular complex,GO:0031091//platelet alpha granule,GO:0005576//extracellular region,GO:0031410//cytoplasmic vesicle,GO:0065…	GO:0005515//protein binding,GO:0005198//structural molecule activity,GO:0005102//receptor binding,GO:0005488//binding,GO:0030674//protein binding, bridging,GO:0060090//binding, bridging,GO:0050839//cell adhesion molecule binding,GO:0043167//ion binding,GO:0043169//cation binding,GO:0046872//metal ion binding	rno04610//Complement and coagulation cascades,rno04611//Platelet activation,rno05150//Staphylococcus aureus infection
ENSRNOT00000010113	ENSRNOG00000007645	Kcnj9		Protein_coding_from_Ensembl	2.77356	3.07269	3.53224	0	1.50638	0	3.12616	0.502127	-2.62404	0.012748	GO:0043269//regulation of ion transport,GO:0044765//single-organism transport,GO:0015672//monovalent inorganic cation transport,GO:0034220//ion transmembrane transport,GO:0050794//regulation of cellular process,GO:0065007//biological regulation,GO:0071804//cellular potassium ion transport,GO:0034762//regulation of transmembrane transport,GO:0009987//cellular process,GO:0044763//single-organism ce…	GO:0005623//cell,GO:0005886//plasma membrane,GO:0005887//integral to plasma membrane,GO:0044464//cell part,GO:0031226//intrinsic to plasma membrane,GO:0031224//intrinsic to membrane,GO:0044459//plasma membrane part,GO:0044425//membrane part,GO:0071944//cell periphery,GO:0016020//membrane,GO:0016021//integral to membrane	GO:0015075//ion transmembrane transporter activity,GO:0005261//cation channel activity,GO:0005267//potassium channel activity,GO:0005515//protein binding,GO:0019904//protein domain specific binding,GO:0022834//ligand-gated channel activity,GO:0015077//monovalent inorganic cation transmembrane transporter activity,GO:0022803//passive transmembrane transporter activity,GO:0015467//G-protein activat…	rno04713//Circadian entrainment,rno04723//Retrograde endocannabinoid signaling,rno04726//Serotonergic synapse,rno04728//Dopaminergic synapse,rno04915//Estrogen signaling pathway,rno04921//Oxytocin signaling pathway,rno05032//Morphine addiction
ENSRNOT00000089750	ENSRNOG00000015840	Hsd17b4		Protein_coding_from_Ensembl	1.41575	1.16064	1.0405	0.968076	9.17528	9.92362	1.20563	6.68899	5.48336	0.0130078	GO:0008584//male gonad development,GO:0042221//response to chemical stimulus,GO:0030258//lipid modification,GO:0016042//lipid catabolic process,GO:0034440//lipid oxidation,GO:0006629//lipid metabolic process,GO:0045137//development of primary sexual characteristics,GO:0008203//cholesterol metabolic process,GO:0048610//cellular process involved in reproduction,GO:0048545//response to steroid hormo…	GO:0005739//mitochondrion,GO:0005623//cell,GO:0005778//peroxisomal membrane,GO:0042579//microbody,GO:0044464//cell part,GO:0005737//cytoplasm,GO:0044438//microbody part,GO:0031090//organelle membrane,GO:0044439//peroxisomal part,GO:0005622//intracellular,GO:0044422//organelle part,GO:0031903//microbody membrane,GO:0043231//intracellular membrane-bounded organelle,GO:0043226//organelle,GO:0044444/…	GO:0004303//estradiol 17-beta-dehydrogenase activity,GO:0003857//3-hydroxyacyl-CoA dehydrogenase activity,GO:0016835//carbon-oxygen lyase activity,GO:0042803//protein homodimerization activity,GO:0005515//protein binding,GO:0046983//protein dimerization activity,GO:0033989//3alpha,7alpha,12alpha-trihydroxy-5beta-cholest-24-enoyl-CoA hydratase activity,GO:0016616//oxidoreductase activity, acting o…	rno00120//Primary bile acid biosynthesis,rno04146//Peroxisome
ENSRNOT00000011434	ENSRNOG00000008161	Pdzk1ip1		Protein_coding_from_Ensembl	3.3468	3.07269	3.77434	4.69276	4.34555	4.73843	3.39794	4.59225	1.1943	0.0132386	---	GO:0031988//membrane-bounded vesicle,GO:0043230//extracellular organelle,GO:0005576//extracellular region,GO:0031224//intrinsic to membrane,GO:0065010//extracellular membrane-bounded organelle,GO:0031982//vesicle,GO:0070062//extracellular vesicular exosome,GO:0044421//extracellular region part,GO:0044425//membrane part,GO:0043226//organelle,GO:0016020//membrane,GO:0043227//membrane-bounded organe…	---	---
ENSRNOT00000037094	ENSRNOG00000024562	Tgfbrap1		Protein_coding_from_Ensembl	7.1827	5.3412	5.28724	5.0666	4.20861	4.42995	5.93705	4.56839	-1.36866	0.013536	GO:1901362//organic cyclic compound biosynthetic process,GO:0018130//heterocycle biosynthetic process,GO:0046907//intracellular transport,GO:0007034//vacuolar transport,GO:0046483//heterocycle metabolic process,GO:0044765//single-organism transport,GO:0060255//regulation of macromolecule metabolic process,GO:0023052//signaling,GO:0019219//regulation of nucleobase-containing compound metabolic pro…	GO:0005623//cell,GO:0005769//early endosome,GO:0033263//CORVET complex,GO:0044464//cell part,GO:0044440//endosomal part,GO:0005737//cytoplasm,GO:0032991//macromolecular complex,GO:0005768//endosome,GO:0005622//intracellular,GO:0044422//organelle part,GO:0043234//protein complex,GO:0043231//intracellular membrane-bounded organelle,GO:0043226//organelle,GO:0044444//cytoplasmic part,GO:0016020//memb…	GO:0005515//protein binding,GO:0046332//SMAD binding,GO:0005102//receptor binding,GO:0005488//binding,GO:0005160//transforming growth factor beta receptor binding,GO:0005126//cytokine receptor binding	---
ENSRNOT00000084698	ENSRNOG00000011168	Micu2		Protein_coding_from_Ensembl	0.874986	8.46912	8.28908	0.968076	0.941469	1.01988	5.87773	0.976475	-4.90125	0.0140087	GO:0046907//intracellular transport,GO:0044765//single-organism transport,GO:0055082//cellular chemical homeostasis,GO:0051560//mitochondrial calcium ion homeostasis,GO:0055065//metal ion homeostasis,GO:0065007//biological regulation,GO:0006816//calcium ion transport,GO:0055074//calcium ion homeostasis,GO:0051561//elevation of mitochondrial calcium ion concentration,GO:0070838//divalent metal ion…	GO:0005739//mitochondrion,GO:0005623//cell,GO:0034702//ion channel complex,GO:0044464//cell part,GO:0005737//cytoplasm,GO:0031967//organelle envelope,GO:0032991//macromolecular complex,GO:0005758//mitochondrial intermembrane space,GO:0031974//membrane-enclosed lumen,GO:0031224//intrinsic to membrane,GO:0031090//organelle membrane,GO:0005622//intracellular,GO:0034703//cation channel complex,GO:003…	GO:0046982//protein heterodimerization activity,GO:0005515//protein binding,GO:0046983//protein dimerization activity,GO:0005488//binding,GO:0043167//ion binding,GO:0043169//cation binding,GO:0005509//calcium ion binding,GO:0046872//metal ion binding	---
ENSRNOT00000092334	ENSRNOG00000048472	Comp		Protein_coding_from_Ensembl	0	0	0	2.27051	2.48605	4.12466	0	2.96041	2.96041	0.013915	GO:0060349//bone morphogenesis,GO:0022610//biological adhesion,GO:0012501//programmed cell death,GO:0048589//developmental growth,GO:0051216//cartilage development,GO:0050794//regulation of cellular process,GO:0065007//biological regulation,GO:0040007//growth,GO:0007155//cell adhesion,GO:0032501//multicellular organismal process,GO:0016265//death,GO:0009987//cellular process,GO:0044763//single-or…	GO:0031988//membrane-bounded vesicle,GO:0043230//extracellular organelle,GO:0005615//extracellular space,GO:0005576//extracellular region,GO:0065010//extracellular membrane-bounded organelle,GO:0031982//vesicle,GO:0070062//extracellular vesicular exosome,GO:0044421//extracellular region part,GO:0043226//organelle,GO:0043227//membrane-bounded organelle,GO:0031012//extracellular matrix	GO:0001948//glycoprotein binding,GO:0043395//heparan sulfate proteoglycan binding,GO:0005518//collagen binding,GO:0097367//carbohydrate derivative binding,GO:0005515//protein binding,GO:0002020//protease binding,GO:0008201//heparin binding,GO:0005488//binding,GO:0043168//anion binding,GO:0043394//proteoglycan binding,GO:1901681//sulfur compound binding,GO:0043167//ion binding,GO:0043169//cation b…	rno04145//Phagosome,rno04151//PI3K-Akt signaling pathway,rno04510//Focal adhesion,rno04512//ECM-receptor interaction,rno05144//Malaria
ENSRNOT00000043148	ENSRNOG00000030091	Dusp14		Protein_coding_from_Ensembl	0	0	0	1.54224	4.74273	5.79366	0	4.02621	4.02621	0.0140417	GO:0043412//macromolecule modification,GO:0000165//MAPK cascade,GO:0006469//negative regulation of protein kinase activity,GO:0051248//negative regulation of protein metabolic process,GO:0071900//regulation of protein serine/threonine kinase activity,GO:0050790//regulation of catalytic activity,GO:0048585//negative regulation of response to stimulus,GO:0060255//regulation of macromolecule metabol…	---	GO:0016740//transferase activity,GO:0005057//receptor signaling protein activity,GO:0004871//signal transducer activity,GO:0016791//phosphatase activity,GO:0042578//phosphoric ester hydrolase activity,GO:0016788//hydrolase activity, acting on ester bonds,GO:0060089//molecular transducer activity,GO:0004674//protein serine/threonine kinase activity,GO:0016773//phosphotransferase activity, alcohol …	---
ENSRNOT00000076432	ENSRNOG00000026716	Rpl9		Protein_coding_from_Ensembl	6.24905	5.38452	3.24116	3.74749	3.2148	2.84127	4.95824	3.26785	-1.69039	0.0144806	GO:0010467//gene expression,GO:0044249//cellular biosynthetic process,GO:0009059//macromolecule biosynthetic process,GO:0044267//cellular protein metabolic process,GO:0008152//metabolic process,GO:0043170//macromolecule metabolic process,GO:0006412//translation,GO:0009987//cellular process,GO:1901576//organic substance biosynthetic process,GO:0044260//cellular macromolecule metabolic process,GO:0…	GO:0044445//cytosolic part,GO:0005623//cell,GO:0044464//cell part,GO:0005737//cytoplasm,GO:0032991//macromolecular complex,GO:0043232//intracellular non-membrane-bounded organelle,GO:0005840//ribosome,GO:0043228//non-membrane-bounded organelle,GO:0044391//ribosomal subunit,GO:0005622//intracellular,GO:0015934//large ribosomal subunit,GO:0044422//organelle part,GO:0030529//ribonucleoprotein comple…	GO:0005198//structural molecule activity,GO:1901363//heterocyclic compound binding,GO:0003735//structural constituent of ribosome,GO:0003676//nucleic acid binding,GO:0005488//binding,GO:0003723//RNA binding,GO:0097159//organic cyclic compound binding,GO:0019843//rRNA binding	rno03010//Ribosome
ENSRNOT00000018932	ENSRNOG00000013841	Vprbp		Protein_coding_from_Ensembl	11.0646	7.8962	11.0187	8.08541	8.1097	8.11616	9.99318	8.10376	-1.88942	0.0147386	GO:0032446//protein modification by small protein conjugation,GO:0043412//macromolecule modification,GO:1901362//organic cyclic compound biosynthetic process,GO:0018130//heterocycle biosynthetic process,GO:0046483//heterocycle metabolic process,GO:0060255//regulation of macromolecule metabolic process,GO:0031324//negative regulation of cellular metabolic process,GO:0019219//regulation of nucleoba…	GO:0005623//cell,GO:0044464//cell part,GO:0031981//nuclear lumen,GO:0032991//macromolecular complex,GO:0031974//membrane-enclosed lumen,GO:0043232//intracellular non-membrane-bounded organelle,GO:0043228//non-membrane-bounded organelle,GO:0043233//organelle lumen,GO:0005622//intracellular,GO:0044428//nuclear part,GO:0044422//organelle part,GO:0043234//protein complex,GO:0043231//intracellular mem…	GO:0005515//protein binding,GO:0005488//binding	---
ENSRNOT00000031236	ENSRNOG00000012140	Cep89		Protein_coding_from_Ensembl	3.66401	2.57101	3.98159	4.84452	4.69226	4.68179	3.40554	4.73952	1.33398	0.015031	GO:0030030//cell projection organization,GO:0032990//cell part morphogenesis,GO:0071840//cellular component organization or biogenesis,GO:0048858//cell projection morphogenesis,GO:0009987//cellular process,GO:0044763//single-organism cellular process,GO:0032502//developmental process,GO:0016043//cellular component organization,GO:0000902//cell morphogenesis,GO:0060271//cilium morphogenesis,GO:004…	GO:0031514//motile cilium,GO:0005623//cell,GO:0005929//cilium,GO:0005886//plasma membrane,GO:0044464//cell part,GO:0005815//microtubule organizing center,GO:0005737//cytoplasm,GO:0042995//cell projection,GO:0044430//cytoskeletal part,GO:0032991//macromolecular complex,GO:0043232//intracellular non-membrane-bounded organelle,GO:0044450//microtubule organizing center part,GO:0005813//centrosome,GO:…	GO:0005515//protein binding,GO:0005488//binding	---
ENSRNOT00000082631	ENSRNOG00000017784	Lrif1		Protein_coding_from_Ensembl	1.41575	1.7954	1.0405	1.54224	4.63996	5.36045	1.41722	3.84755	2.43033	0.0155703	GO:1901362//organic cyclic compound biosynthetic process,GO:0018130//heterocycle biosynthetic process,GO:0046483//heterocycle metabolic process,GO:0060255//regulation of macromolecule metabolic process,GO:0019219//regulation of nucleobase-containing compound metabolic process,GO:0010467//gene expression,GO:0044249//cellular biosynthetic process,GO:2001141//regulation of RNA biosynthetic process,G…	GO:0005623//cell,GO:0044454//nuclear chromosome part,GO:0044464//cell part,GO:0005815//microtubule organizing center,GO:0031981//nuclear lumen,GO:0044430//cytoskeletal part,GO:0031974//membrane-enclosed lumen,GO:0043232//intracellular non-membrane-bounded organelle,GO:0043228//non-membrane-bounded organelle,GO:0000781//chromosome, telomeric region,GO:0043233//organelle lumen,GO:0005622//intracell…	GO:0005515//protein binding,GO:0035257//nuclear hormone receptor binding,GO:0005102//receptor binding,GO:0005488//binding,GO:0042974//retinoic acid receptor binding,GO:0008134//transcription factor binding,GO:0051427//hormone receptor binding	---
ENSRNOT00000090942	ENSRNOG00000006642	Yipf6		Protein_coding_from_Ensembl	6.68295	6.74495	9.22186	6.27609	6.49644	6.51479	7.54992	6.42911	-1.12081	0.0159291	GO:0060576//intestinal epithelial cell development,GO:0060429//epithelium development,GO:0002066//columnar/cuboidal epithelial cell development,GO:0060575//intestinal epithelial cell differentiation,GO:0032501//multicellular organismal process,GO:0002064//epithelial cell development,GO:0048468//cell development,GO:0009987//cellular process,GO:0048565//digestive tract development,GO:0044763//singl…	GO:0031988//membrane-bounded vesicle,GO:0005623//cell,GO:0044464//cell part,GO:0005737//cytoplasm,GO:0005783//endoplasmic reticulum,GO:0031410//cytoplasmic vesicle,GO:0031224//intrinsic to membrane,GO:0031982//vesicle,GO:0030135//coated vesicle,GO:0005802//trans-Golgi network,GO:0005622//intracellular,GO:0030133//transport vesicle,GO:0044425//membrane part,GO:0043231//intracellular membrane-bound…	GO:0005515//protein binding,GO:0005488//binding,GO:0042802//identical protein binding	---
ENSRNOT00000022646	ENSRNOG00000016867	Zfp346		Protein_coding_from_Ensembl	6.45508	7.62538	8.38343	8.78106	8.76031	8.49881	7.48796	8.68006	1.1921	0.0158797	GO:0012501//programmed cell death,GO:0023052//signaling,GO:0050794//regulation of cellular process,GO:0065007//biological regulation,GO:0097194//execution phase of apoptosis,GO:0016265//death,GO:0009987//cellular process,GO:0044763//single-organism cellular process,GO:0043065//positive regulation of apoptotic process,GO:1900117//regulation of execution phase of apoptosis,GO:0008219//cell death,GO…	GO:0005623//cell,GO:0044464//cell part,GO:0031981//nuclear lumen,GO:0031974//membrane-enclosed lumen,GO:0043232//intracellular non-membrane-bounded organelle,GO:0043228//non-membrane-bounded organelle,GO:0043233//organelle lumen,GO:0005622//intracellular,GO:0044428//nuclear part,GO:0044422//organelle part,GO:0043231//intracellular membrane-bounded organelle,GO:0043226//organelle,GO:0005730//nucle…	GO:0003725//double-stranded RNA binding,GO:0008270//zinc ion binding,GO:0005515//protein binding,GO:1901363//heterocyclic compound binding,GO:0003676//nucleic acid binding,GO:0005488//binding,GO:0002039//p53 binding,GO:0046914//transition metal ion binding,GO:0003723//RNA binding,GO:0097159//organic cyclic compound binding,GO:0043167//ion binding,GO:0043169//cation binding,GO:0019899//enzyme bind…	---
ENSRNOT00000076164	ENSRNOG00000051170	Ddx17		Protein_coding_from_Ensembl	10.504	10.3105	10.3466	11.972	12.0529	10.3625	10.387	11.4625	1.07543	0.0160776	GO:0009203//ribonucleoside triphosphate catabolic process,GO:1901362//organic cyclic compound biosynthetic process,GO:0006152//purine nucleoside catabolic process,GO:0010628//positive regulation of gene expression,GO:0018130//heterocycle biosynthetic process,GO:0046483//heterocycle metabolic process,GO:0060255//regulation of macromolecule metabolic process,GO:0009891//positive regulation of biosy…	---	GO:0017076//purine nucleotide binding,GO:0003724//RNA helicase activity,GO:0035639//purine ribonucleoside triphosphate binding,GO:0070035//purine NTP-dependent helicase activity,GO:0016887//ATPase activity,GO:0036094//small molecule binding,GO:1901363//heterocyclic compound binding,GO:0032555//purine ribonucleotide binding,GO:0016462//pyrophosphatase activity,GO:0003676//nucleic acid binding,GO:0…	---
ENSRNOT00000076272	ENSRNOG00000002736	Rabgap1l		Protein_coding_from_Ensembl	2.58591	2.23471	2.06033	1.95185	4.97159	6.65381	2.29365	4.52575	2.23209	0.0161321	GO:0009203//ribonucleoside triphosphate catabolic process,GO:0006152//purine nucleoside catabolic process,GO:0046907//intracellular transport,GO:0050790//regulation of catalytic activity,GO:0046483//heterocycle metabolic process,GO:0009894//regulation of catabolic process,GO:0019219//regulation of nucleobase-containing compound metabolic process,GO:0043087//regulation of GTPase activity,GO:001503…	GO:0005623//cell,GO:0005769//early endosome,GO:0044464//cell part,GO:0005737//cytoplasm,GO:0005794//Golgi apparatus,GO:0012505//endomembrane system,GO:0005768//endosome,GO:0005622//intracellular,GO:0043231//intracellular membrane-bounded organelle,GO:0043226//organelle,GO:0044444//cytoplasmic part,GO:0043229//intracellular organelle,GO:0043227//membrane-bounded organelle,GO:0044424//intracellular…	GO:0051020//GTPase binding,GO:0008047//enzyme activator activity,GO:0005515//protein binding,GO:0016462//pyrophosphatase activity,GO:0031267//small GTPase binding,GO:0005488//binding,GO:0030695//GTPase regulator activity,GO:0030234//enzyme regulator activity,GO:0003924//GTPase activity,GO:0060589//nucleoside-triphosphatase regulator activity,GO:0003824//catalytic activity,GO:0017016//Ras GTPase b…	---
ENSRNOT00000087086	ENSRNOG00000055836	AABR07000402.1		OtherRNA_from_Ensembl	6.09915	5.04983	8.02795	12.6195	9.12146	12.394	6.39231	11.3783	4.98602	0.0161545	---	---	---	---
ENSRNOT00000071640	ENSRNOG00000046081	AABR07015079.1		OtherRNA_from_Ensembl	6.09915	5.04983	8.03378	12.6357	9.13569	12.4137	6.39425	11.395	5.00077	0.0162278	---	---	---	---
ENSRNOT00000057907	ENSRNOG00000038055	Slc47a2		Protein_coding_from_Ensembl	2.93959	2.57101	2.06033	0	0	0	2.52364	0	-2.52364	0.0168301	GO:0042221//response to chemical stimulus,GO:0044765//single-organism transport,GO:0006855//drug transmembrane transport,GO:0009987//cellular process,GO:0044763//single-organism cellular process,GO:0015893//drug transport,GO:0055085//transmembrane transport,GO:0042493//response to drug,GO:0051234//establishment of localization,GO:0044699//single-organism process,GO:0051179//localization,GO:005089…	GO:0031224//intrinsic to membrane,GO:0044425//membrane part,GO:0016020//membrane,GO:0016021//integral to membrane	GO:0090484//drug transporter activity,GO:0022804//active transmembrane transporter activity,GO:0015238//drug transmembrane transporter activity,GO:0022857//transmembrane transporter activity,GO:0015297//antiporter activity,GO:0015291//secondary active transmembrane transporter activity,GO:0005215//transporter activity	---
ENSRNOT00000084558	ENSRNOG00000055323	AABR07063421.1		OtherRNA_from_Ensembl	5.62561	4.53855	7.53888	12.1406	8.60868	11.8751	5.90101	10.8748	4.9738	0.0167304	---	---	---	---
ENSRNOT00000077306	ENSRNOG00000060518	LOC257642		Protein_coding_from_Ensembl	9.36418	7.46312	12.083	15.9576	17.0788	15.6807	9.63678	16.239	6.60225	0.0168061	GO:1901362//organic cyclic compound biosynthetic process,GO:0018130//heterocycle biosynthetic process,GO:0046483//heterocycle metabolic process,GO:0060255//regulation of macromolecule metabolic process,GO:0019219//regulation of nucleobase-containing compound metabolic process,GO:0010467//gene expression,GO:0044249//cellular biosynthetic process,GO:0008283//cell proliferation,GO:2001141//regulatio…	GO:0031224//intrinsic to membrane,GO:0044425//membrane part,GO:0016020//membrane,GO:0016021//integral to membrane	GO:0003700//sequence-specific DNA binding transcription factor activity,GO:0003677//DNA binding,GO:0005515//protein binding,GO:1901363//heterocyclic compound binding,GO:0003676//nucleic acid binding,GO:0005488//binding,GO:0043566//structure-specific DNA binding,GO:0097159//organic cyclic compound binding,GO:0003690//double-stranded DNA binding,GO:0001071//nucleic acid binding transcription factor…	---
ENSRNOT00000023939	ENSRNOG00000017395	Duox2		Protein_coding_from_Ensembl	3.08847	3.59933	3.24116	0	1.91129	0	3.30965	0.637096	-2.67255	0.0169468	GO:0048854//brain morphogenesis,GO:0051591//response to cAMP,GO:0042221//response to chemical stimulus,GO:0023052//signaling,GO:0044249//cellular biosynthetic process,GO:0050794//regulation of cellular process,GO:0065007//biological regulation,GO:0007399//nervous system development,GO:0040007//growth,GO:0008152//metabolic process,GO:1901615//organic hydroxy compound metabolic process,GO:0007423//…	GO:0031988//membrane-bounded vesicle,GO:0043230//extracellular organelle,GO:0005576//extracellular region,GO:0031224//intrinsic to membrane,GO:0065010//extracellular membrane-bounded organelle,GO:0031982//vesicle,GO:0070062//extracellular vesicular exosome,GO:0044421//extracellular region part,GO:0044425//membrane part,GO:0043226//organelle,GO:0016020//membrane,GO:0043227//membrane-bounded organe…	GO:0016651//oxidoreductase activity, acting on NAD(P)H,GO:0046906//tetrapyrrole binding,GO:1901363//heterocyclic compound binding,GO:0005488//binding,GO:0097159//organic cyclic compound binding,GO:0016684//oxidoreductase activity, acting on peroxide as acceptor,GO:0004601//peroxidase activity,GO:0003824//catalytic activity,GO:0043167//ion binding,GO:0016174//NAD(P)H oxidase activity,GO:0043169//c…	rno04918//Thyroid hormone synthesis
ENSRNOT00000084776	ENSRNOG00000009598	Ncaph2		Protein_coding_from_Ensembl	9.77729	9.19941	10.5372	7.87821	8.65224	9.15836	9.83797	8.56294	-1.27504	0.0173894	GO:0051276//chromosome organization,GO:0046483//heterocycle metabolic process,GO:0071840//cellular component organization or biogenesis,GO:0034641//cellular nitrogen compound metabolic process,GO:0008152//metabolic process,GO:0043170//macromolecule metabolic process,GO:0009987//cellular process,GO:0044763//single-organism cellular process,GO:0016043//cellular component organization,GO:0006996//or…	GO:0005623//cell,GO:0044464//cell part,GO:0005622//intracellular,GO:0043231//intracellular membrane-bounded organelle,GO:0043226//organelle,GO:0016020//membrane,GO:0043229//intracellular organelle,GO:0043227//membrane-bounded organelle,GO:0044424//intracellular part,GO:0005634//nucleus	GO:0005515//protein binding,GO:0005488//binding	---
ENSRNOT00000092989	ENSRNOG00000017045	Zdhhc1		Protein_coding_from_Ensembl	3.3468	3.07269	3.24116	1.95185	0.941469	0	3.22021	0.964438	-2.25578	0.017679	GO:0006497//protein lipidation,GO:0043412//macromolecule modification,GO:0044249//cellular biosynthetic process,GO:0009059//macromolecule biosynthetic process,GO:0044267//cellular protein metabolic process,GO:0008152//metabolic process,GO:0043170//macromolecule metabolic process,GO:0009987//cellular process,GO:1901576//organic substance biosynthetic process,GO:0044260//cellular macromolecule meta…	GO:0031988//membrane-bounded vesicle,GO:0005623//cell,GO:0043230//extracellular organelle,GO:0044464//cell part,GO:0005737//cytoplasm,GO:0005576//extracellular region,GO:0005783//endoplasmic reticulum,GO:0031224//intrinsic to membrane,GO:0065010//extracellular membrane-bounded organelle,GO:0031982//vesicle,GO:0070062//extracellular vesicular exosome,GO:0005622//intracellular,GO:0044421//extracell…	GO:0016740//transferase activity,GO:0016746//transferase activity, transferring acyl groups,GO:0016409//palmitoyltransferase activity,GO:0008270//zinc ion binding,GO:0005488//binding,GO:0016747//transferase activity, transferring acyl groups other than amino-acyl groups,GO:0046914//transition metal ion binding,GO:0019707//protein-cysteine S-acyltransferase activity,GO:0003824//catalytic activity,…	---
ENSRNOT00000031866	ENSRNOG00000024085	Tmem237		Protein_coding_from_Ensembl	5.82978	6.5109	5.28724	5.18509	4.97159	4.12466	5.87598	4.76045	-1.11553	0.0180546	GO:0023052//signaling,GO:0030030//cell projection organization,GO:0032990//cell part morphogenesis,GO:0071840//cellular component organization or biogenesis,GO:0050794//regulation of cellular process,GO:0065007//biological regulation,GO:0048858//cell projection morphogenesis,GO:0009987//cellular process,GO:0044763//single-organism cellular process,GO:0032502//developmental process,GO:0016043//cel…	GO:0031514//motile cilium,GO:0005623//cell,GO:0005929//cilium,GO:0044464//cell part,GO:0042995//cell projection,GO:0044441//cilium part,GO:0031224//intrinsic to membrane,GO:0035869//ciliary transition zone,GO:0005622//intracellular,GO:0044422//organelle part,GO:0072372//primary cilium,GO:0044425//membrane part,GO:0043231//intracellular membrane-bounded organelle,GO:0043226//organelle,GO:0016020//…	---	---
ENSRNOT00000041365	ENSRNOG00000000894	Fry		Protein_coding_from_Ensembl	9.49832	9.96483	9.43071	10.4433	10.0417	11.5228	9.63129	10.6693	1.03797	0.0177934	GO:0050790//regulation of catalytic activity,GO:0030030//cell projection organization,GO:0030029//actin filament-based process,GO:0071840//cellular component organization or biogenesis,GO:0065007//biological regulation,GO:0090527//actin filament reorganization,GO:0031532//actin cytoskeleton reorganization,GO:0007399//nervous system development,GO:0008152//metabolic process,GO:0032501//multicellul…	GO:0005623//cell,GO:0044464//cell part,GO:0005737//cytoplasm,GO:0005622//intracellular,GO:0071944//cell periphery,GO:0044444//cytoplasmic part,GO:0005938//cell cortex,GO:0044424//intracellular part,GO:0030427//site of polarized growth	GO:0030234//enzyme regulator activity,GO:0003824//catalytic activity,GO:0004857//enzyme inhibitor activity	---
ENSRNOT00000087348	ENSRNOG00000052998	AABR07048791.1		OtherRNA_from_Ensembl	5.67354	4.53855	7.61863	12.181	8.6423	11.8963	5.94357	10.9065	4.96296	0.0179571	---	---	---	---
ENSRNOT00000066575	ENSRNOG00000006338	Lrp6		Protein_coding_from_Ensembl	8.02904	7.66104	7.821	9.58477	9.79647	7.77402	7.83703	9.05175	1.21473	0.0183735	GO:0001702//gastrulation with mouth forming second,GO:0021903//rostrocaudal neural tube patterning,GO:0009948//anterior/posterior axis specification,GO:0072358//cardiovascular system development,GO:0014029//neural crest formation,GO:0022610//biological adhesion,GO:0061053//somite development,GO:0001841//neural tube formation,GO:0043412//macromolecule modification,GO:0048762//mesenchymal cell diff…	GO:0005623//cell,GO:0005769//early endosome,GO:0005886//plasma membrane,GO:0044464//cell part,GO:0043025//neuronal cell body,GO:0005737//cytoplasm,GO:0032991//macromolecular complex,GO:0005794//Golgi apparatus,GO:0031410//cytoplasmic vesicle,GO:0031224//intrinsic to membrane,GO:0043235//receptor complex,GO:0031982//vesicle,GO:0005768//endosome,GO:0005622//intracellular,GO:0044459//plasma membrane…	GO:0016740//transferase activity,GO:0003700//sequence-specific DNA binding transcription factor activity,GO:0004871//signal transducer activity,GO:0042803//protein homodimerization activity,GO:0005515//protein binding,GO:0071936//coreceptor activity involved in Wnt receptor signaling pathway,GO:0005109//frizzled binding,GO:0046983//protein dimerization activity,GO:0019534//toxin transporter activ…	rno04310//Wnt signaling pathway
ENSRNOT00000092041	ENSRNOG00000057811	AABR07015055.2		OtherRNA_from_Ensembl	5.74258	4.61328	7.71613	12.2633	8.71994	11.9787	6.024	10.9873	4.96331	0.0184697	---	---	---	---
ENSRNOT00000080037	ENSRNOG00000057514	AABR07015080.1		OtherRNA_from_Ensembl	6.45508	5.29655	8.42395	13.0348	9.47121	12.7552	6.72519	11.7537	5.02855	0.0184491	---	---	---	---
ENSRNOT00000066636	ENSRNOG00000017045	Zdhhc1		Protein_coding_from_Ensembl	0	0	0	4.98182	3.35118	1.61141	0	3.3148	3.3148	0.0185687	GO:0006497//protein lipidation,GO:0043412//macromolecule modification,GO:0044249//cellular biosynthetic process,GO:0009059//macromolecule biosynthetic process,GO:0044267//cellular protein metabolic process,GO:0008152//metabolic process,GO:0043170//macromolecule metabolic process,GO:0009987//cellular process,GO:1901576//organic substance biosynthetic process,GO:0044260//cellular macromolecule meta…	GO:0031988//membrane-bounded vesicle,GO:0005623//cell,GO:0043230//extracellular organelle,GO:0044464//cell part,GO:0005737//cytoplasm,GO:0005576//extracellular region,GO:0005783//endoplasmic reticulum,GO:0031224//intrinsic to membrane,GO:0065010//extracellular membrane-bounded organelle,GO:0031982//vesicle,GO:0070062//extracellular vesicular exosome,GO:0005622//intracellular,GO:0044421//extracell…	GO:0016740//transferase activity,GO:0016746//transferase activity, transferring acyl groups,GO:0016409//palmitoyltransferase activity,GO:0008270//zinc ion binding,GO:0005488//binding,GO:0016747//transferase activity, transferring acyl groups other than amino-acyl groups,GO:0046914//transition metal ion binding,GO:0019707//protein-cysteine S-acyltransferase activity,GO:0003824//catalytic activity,…	---
ENSRNOT00000002984	ENSRNOG00000002192	Rell1		Protein_coding_from_Ensembl	5.38769	5.46743	5.03158	4.98182	8.88071	8.95529	5.29557	7.60594	2.31037	0.0188034	---	GO:0005623//cell,GO:0005886//plasma membrane,GO:0044464//cell part,GO:0043232//intracellular non-membrane-bounded organelle,GO:0031224//intrinsic to membrane,GO:0043228//non-membrane-bounded organelle,GO:0005622//intracellular,GO:0044425//membrane part,GO:0071944//cell periphery,GO:0043226//organelle,GO:0016020//membrane,GO:0043229//intracellular organelle,GO:0044424//intracellular part,GO:000585…	---	---
ENSRNOT00000085584	ENSRNOG00000060657	AABR07000404.1		OtherRNA_from_Ensembl	6.48225	5.29655	8.4547	13.0374	9.48054	12.7488	6.7445	11.7556	5.01108	0.0188339	---	---	---	---
ENSRNOT00000006771	ENSRNOG00000004998	Jakmip1		Protein_coding_from_Ensembl	2.93959	2.84355	2.38619	4.74514	3.97524	3.62121	2.72311	4.11386	1.39075	0.0189695	GO:0015031//protein transport,GO:0032501//multicellular organismal process,GO:0050890//cognition,GO:0044707//single-multicellular organism process,GO:0051234//establishment of localization,GO:0044699//single-organism process,GO:0071702//organic substance transport,GO:0003008//system process,GO:0051179//localization,GO:0045184//establishment of protein localization,GO:0008104//protein localization…	GO:0005623//cell,GO:0044464//cell part,GO:0005737//cytoplasm,GO:0044430//cytoskeletal part,GO:0032991//macromolecular complex,GO:0043232//intracellular non-membrane-bounded organelle,GO:0043228//non-membrane-bounded organelle,GO:0005622//intracellular,GO:0044422//organelle part,GO:0030529//ribonucleoprotein complex,GO:0043234//protein complex,GO:0044425//membrane part,GO:0043226//organelle,GO:001…	GO:0008092//cytoskeletal protein binding,GO:0005515//protein binding,GO:1901363//heterocyclic compound binding,GO:0005102//receptor binding,GO:0003676//nucleic acid binding,GO:0005488//binding,GO:0003723//RNA binding,GO:0097159//organic cyclic compound binding,GO:0019894//kinesin binding,GO:0050811//GABA receptor binding	---
ENSRNOT00000081375	ENSRNOG00000015896	Rbpms2		Protein_coding_from_Ensembl	2.11635	2.84355	2.38619	0	0	0	2.4487	0	-2.4487	0.0193752	GO:0050794//regulation of cellular process,GO:0065007//biological regulation,GO:0045595//regulation of cell differentiation,GO:0042692//muscle cell differentiation,GO:0009987//cellular process,GO:0044763//single-organism cellular process,GO:0032502//developmental process,GO:0051145//smooth muscle cell differentiation,GO:0050793//regulation of developmental process,GO:0030154//cell differentiation…	GO:0005623//cell,GO:0044464//cell part,GO:0005737//cytoplasm,GO:0005622//intracellular,GO:0044424//intracellular part	GO:0003729//mRNA binding,GO:0042803//protein homodimerization activity,GO:0005515//protein binding,GO:0046983//protein dimerization activity,GO:0036094//small molecule binding,GO:1901363//heterocyclic compound binding,GO:0003676//nucleic acid binding,GO:0005488//binding,GO:0000166//nucleotide binding,GO:0003723//RNA binding,GO:0097159//organic cyclic compound binding,GO:1901265//nucleoside phosph…	---
ENSRNOT00000081486	ENSRNOG00000000466	Hsd17b8		Protein_coding_from_Ensembl	5.17103	4.09274	4.39793	5.6646	5.74059	5.36045	4.5539	5.58854	1.03464	0.019491	GO:1901362//organic cyclic compound biosynthetic process,GO:0006629//lipid metabolic process,GO:0044249//cellular biosynthetic process,GO:0065007//biological regulation,GO:0008209//androgen metabolic process,GO:0008152//metabolic process,GO:0065008//regulation of biological quality,GO:0006082//organic acid metabolic process,GO:0009987//cellular process,GO:0055114//oxidation-reduction process,GO:0…	GO:0005739//mitochondrion,GO:0005623//cell,GO:0005886//plasma membrane,GO:0044464//cell part,GO:0005737//cytoplasm,GO:0031967//organelle envelope,GO:0031974//membrane-enclosed lumen,GO:0043233//organelle lumen,GO:0005622//intracellular,GO:0044422//organelle part,GO:0043231//intracellular membrane-bounded organelle,GO:0071944//cell periphery,GO:0043226//organelle,GO:0005740//mitochondrial envelope…	GO:0004303//estradiol 17-beta-dehydrogenase activity,GO:0003857//3-hydroxyacyl-CoA dehydrogenase activity,GO:0005515//protein binding,GO:0016616//oxidoreductase activity, acting on the CH-OH group of donors, NAD or NADP as acceptor,GO:0005488//binding,GO:0047035//testosterone dehydrogenase (NAD+) activity,GO:0016614//oxidoreductase activity, acting on CH-OH group of donors,GO:0033764//steroid deh…	rno00140//Steroid hormone biosynthesis
ENSRNOT00000081206	ENSRNOG00000054274	Cacnb3		Protein_coding_from_Ensembl	0	0	0	2.27051	2.2271	3.03461	0	2.51074	2.51074	0.019479	GO:0032412//regulation of ion transmembrane transporter activity,GO:0002253//activation of immune response,GO:0046907//intracellular transport,GO:0048747//muscle fiber development,GO:0060537//muscle tissue development,GO:0043269//regulation of ion transport,GO:0044765//single-organism transport,GO:0023052//signaling,GO:0055082//cellular chemical homeostasis,GO:0071840//cellular component organiza…	GO:0005623//cell,GO:0034702//ion channel complex,GO:0005886//plasma membrane,GO:0044464//cell part,GO:0032991//macromolecular complex,GO:0031224//intrinsic to membrane,GO:0005622//intracellular,GO:0034703//cation channel complex,GO:0044459//plasma membrane part,GO:0043234//protein complex,GO:0044425//membrane part,GO:0071944//cell periphery,GO:0016324//apical plasma membrane,GO:0005891//voltage-g…	GO:0015075//ion transmembrane transporter activity,GO:0005261//cation channel activity,GO:0005515//protein binding,GO:0072509//divalent inorganic cation transmembrane transporter activity,GO:0022803//passive transmembrane transporter activity,GO:0022843//voltage-gated cation channel activity,GO:0005488//binding,GO:0022891//substrate-specific transmembrane transporter activity,GO:0008324//cation t…	rno04010//MAPK signaling pathway,rno04260//Cardiac muscle contraction,rno04261//Adrenergic signaling in cardiomyocytes,rno04921//Oxytocin signaling pathway,rno05410//Hypertrophic cardiomyopathy (HCM),rno05412//Arrhythmogenic right ventricular cardiomyopathy (ARVC),rno05414//Dilated cardiomyopathy
ENSRNOT00000088802	ENSRNOG00000025383	Pdha1		Protein_coding_from_Ensembl	5.41615	7.47318	7.03346	5.02483	6.05212	5.36045	6.64093	5.47913	-1.1618	0.0206676	GO:0044249//cellular biosynthetic process,GO:0071616//acyl-CoA biosynthetic process,GO:0008152//metabolic process,GO:0006082//organic acid metabolic process,GO:0009987//cellular process,GO:0055114//oxidation-reduction process,GO:0006086//acetyl-CoA biosynthetic process from pyruvate,GO:0019752//carboxylic acid metabolic process,GO:1901576//organic substance biosynthetic process,GO:0006732//coenzy…	GO:0005623//cell,GO:0044464//cell part,GO:0005622//intracellular,GO:0043231//intracellular membrane-bounded organelle,GO:0043226//organelle,GO:0043229//intracellular organelle,GO:0043227//membrane-bounded organelle,GO:0044424//intracellular part	GO:0004738//pyruvate dehydrogenase activity,GO:0004739//pyruvate dehydrogenase (acetyl-transferring) activity,GO:0003824//catalytic activity,GO:0016903//oxidoreductase activity, acting on the aldehyde or oxo group of donors,GO:0016491//oxidoreductase activity,GO:0016624//oxidoreductase activity, acting on the aldehyde or oxo group of donors, disulfide as acceptor	rno00010//Glycolysis / Gluconeogenesis,rno00020//Citrate cycle (TCA cycle),rno00620//Pyruvate metabolism,rno04066//HIF-1 signaling pathway,rno04922//Glucagon signaling pathway,rno05230//Central carbon metabolism in cancer
ENSRNOT00000076497	ENSRNOG00000051170	Ddx17		Protein_coding_from_Ensembl	3.3468	3.27037	3.07015	8.60448	8.25588	3.35752	3.22911	6.73929	3.51019	0.0215966	GO:0009203//ribonucleoside triphosphate catabolic process,GO:1901362//organic cyclic compound biosynthetic process,GO:0006152//purine nucleoside catabolic process,GO:0010628//positive regulation of gene expression,GO:0018130//heterocycle biosynthetic process,GO:0046483//heterocycle metabolic process,GO:0060255//regulation of macromolecule metabolic process,GO:0009891//positive regulation of biosy…	---	GO:0017076//purine nucleotide binding,GO:0003724//RNA helicase activity,GO:0035639//purine ribonucleoside triphosphate binding,GO:0070035//purine NTP-dependent helicase activity,GO:0016887//ATPase activity,GO:0036094//small molecule binding,GO:1901363//heterocyclic compound binding,GO:0032555//purine ribonucleotide binding,GO:0016462//pyrophosphatase activity,GO:0003676//nucleic acid binding,GO:0…	---
ENSRNOT00000073426	ENSRNOG00000049954	Olr516		Protein_coding_from_Ensembl	2.11635	3.27037	2.06033	0	0	0	2.48235	0	-2.48235	0.0219325	GO:0042221//response to chemical stimulus,GO:0023052//signaling,GO:0050794//regulation of cellular process,GO:0065007//biological regulation,GO:0007186//G-protein coupled receptor signaling pathway,GO:0032501//multicellular organismal process,GO:0009987//cellular process,GO:0044763//single-organism cellular process,GO:0007606//sensory perception of chemical stimulus,GO:0050911//detection of chemi…	GO:0005623//cell,GO:0005886//plasma membrane,GO:0044464//cell part,GO:0031224//intrinsic to membrane,GO:0044425//membrane part,GO:0071944//cell periphery,GO:0016020//membrane,GO:0016021//integral to membrane	GO:0004871//signal transducer activity,GO:0004984//olfactory receptor activity,GO:0004888//transmembrane signaling receptor activity,GO:0005488//binding,GO:0060089//molecular transducer activity,GO:0004930//G-protein coupled receptor activity,GO:0005549//odorant binding,GO:0004872//receptor activity,GO:0038023//signaling receptor activity	rno04740//Olfactory transduction
ENSRNOT00000010092	ENSRNOG00000007539	Rsad2		Protein_coding_from_Ensembl	0	0	0	2.27051	3.2148	2.02972	0	2.50501	2.50501	0.0221594	GO:0002824//positive regulation of adaptive immune response based on somatic recombination of immune receptors built from immunoglobulin superfamily domains,GO:0002253//activation of immune response,GO:2000553//positive regulation of T-helper 2 cell cytokine production,GO:0019058//viral infectious cycle,GO:0051239//regulation of multicellular organismal process,GO:0043901//negative regulation of …	GO:0005739//mitochondrion,GO:0005623//cell,GO:0044432//endoplasmic reticulum part,GO:0031968//organelle outer membrane,GO:0044464//cell part,GO:0005741//mitochondrial outer membrane,GO:0005737//cytoplasm,GO:0031967//organelle envelope,GO:0005783//endoplasmic reticulum,GO:0012505//endomembrane system,GO:0031090//organelle membrane,GO:0005622//intracellular,GO:0031966//mitochondrial membrane,GO:004…	GO:0043621//protein self-association,GO:0005515//protein binding,GO:0005488//binding,GO:0051540//metal cluster binding,GO:0003824//catalytic activity,GO:0051539//4 iron, 4 sulfur cluster binding,GO:0051536//iron-sulfur cluster binding	rno05164//Influenza A
ENSRNOT00000006760	ENSRNOG00000004727	Nup37		Protein_coding_from_Ensembl	8.30491	7.45298	7.85433	6.80636	7.58842	5.8717	7.87074	6.75549	-1.11525	0.0226171	GO:0044765//single-organism transport,GO:0009987//cellular process,GO:0044763//single-organism cellular process,GO:0055085//transmembrane transport,GO:0051234//establishment of localization,GO:0044699//single-organism process,GO:0051179//localization,GO:0006810//transport	GO:0005623//cell,GO:0044464//cell part,GO:0031967//organelle envelope,GO:0031981//nuclear lumen,GO:0032991//macromolecular complex,GO:0031974//membrane-enclosed lumen,GO:0043232//intracellular non-membrane-bounded organelle,GO:0031224//intrinsic to membrane,GO:0043228//non-membrane-bounded organelle,GO:0005654//nucleoplasm,GO:0005643//nuclear pore,GO:0012505//endomembrane system,GO:0043233//organ…	GO:0005515//protein binding,GO:0022829//wide pore channel activity,GO:0022803//passive transmembrane transporter activity,GO:0005488//binding,GO:0015288//porin activity,GO:0015267//channel activity,GO:0022857//transmembrane transporter activity,GO:0005215//transporter activity	rno03013//RNA transport
ENSRNOT00000029990	ENSRNOG00000022218	Ifi44		Protein_coding_from_Ensembl	2.37015	4.53855	4.24549	5.18509	5.37508	5.39609	3.71806	5.31876	1.60069	0.0225139	---	---	---	---
ENSRNOT00000029244	ENSRNOG00000026296	Saxo2		Protein_coding_from_Ensembl	2.93959	2.84355	5.07746	0.968076	0	2.02972	3.6202	0.999266	-2.62093	0.022895	---	---	GO:0008092//cytoskeletal protein binding,GO:0005515//protein binding,GO:0005488//binding,GO:0008017//microtubule binding,GO:0015631//tubulin binding	---
ENSRNOT00000041281	ENSRNOG00000001143	Cit		Protein_coding_from_Ensembl	7.1827	7.14827	6.34567	6.56545	11.2523	11.0639	6.89221	9.62722	2.73501	0.0228647	GO:0043412//macromolecule modification,GO:0051781//positive regulation of cell division,GO:0051726//regulation of cell cycle,GO:0008154//actin polymerization or depolymerization,GO:0008064//regulation of actin polymerization or depolymerization,GO:0023052//signaling,GO:0032467//positive regulation of cytokinesis,GO:0030029//actin filament-based process,GO:0051302//regulation of cell division,GO:0…	GO:0005623//cell,GO:0005886//plasma membrane,GO:0044464//cell part,GO:0043025//neuronal cell body,GO:0005737//cytoplasm,GO:0005794//Golgi apparatus,GO:0005795//Golgi stack,GO:0005622//intracellular,GO:0044422//organelle part,GO:0097458//neuron part,GO:0043231//intracellular membrane-bounded organelle,GO:0031985//Golgi cisterna,GO:0071944//cell periphery,GO:0043226//organelle,GO:0044444//cytoplasm…	GO:0016740//transferase activity,GO:0017076//purine nucleotide binding,GO:0035639//purine ribonucleoside triphosphate binding,GO:0051020//GTPase binding,GO:0005515//protein binding,GO:0019904//protein domain specific binding,GO:0036094//small molecule binding,GO:1901363//heterocyclic compound binding,GO:0032555//purine ribonucleotide binding,GO:0031267//small GTPase binding,GO:0005488//binding,GO…	---
ENSRNOT00000089226	ENSRNOG00000010489	Samd4a		Protein_coding_from_Ensembl	4.3934	4.87863	5.20695	4.10902	3.79564	3.03461	4.82633	3.64642	-1.1799	0.0230454	GO:1901362//organic cyclic compound biosynthetic process,GO:0051248//negative regulation of protein metabolic process,GO:0018130//heterocycle biosynthetic process,GO:0046483//heterocycle metabolic process,GO:0060255//regulation of macromolecule metabolic process,GO:0009891//positive regulation of biosynthetic process,GO:0031324//negative regulation of cellular metabolic process,GO:0019219//regula…	GO:0045202//synapse	GO:0030371//translation repressor activity,GO:0005515//protein binding,GO:1901363//heterocyclic compound binding,GO:0003676//nucleic acid binding,GO:0005488//binding,GO:0003723//RNA binding,GO:0097159//organic cyclic compound binding,GO:0045182//translation regulator activity	---
ENSRNOT00000087247	ENSRNOG00000054945	LOC257642		Protein_coding_from_Ensembl	9.73556	7.52249	12.2098	18.5764	12.9008	18.1605	9.82262	16.5459	6.72326	0.0234945	GO:1901362//organic cyclic compound biosynthetic process,GO:0018130//heterocycle biosynthetic process,GO:0046483//heterocycle metabolic process,GO:0060255//regulation of macromolecule metabolic process,GO:0019219//regulation of nucleobase-containing compound metabolic process,GO:0010467//gene expression,GO:0044249//cellular biosynthetic process,GO:0008283//cell proliferation,GO:2001141//regulatio…	GO:0031224//intrinsic to membrane,GO:0044425//membrane part,GO:0016020//membrane,GO:0016021//integral to membrane	GO:0003700//sequence-specific DNA binding transcription factor activity,GO:0003677//DNA binding,GO:0005515//protein binding,GO:1901363//heterocyclic compound binding,GO:0003676//nucleic acid binding,GO:0005488//binding,GO:0043566//structure-specific DNA binding,GO:0097159//organic cyclic compound binding,GO:0003690//double-stranded DNA binding,GO:0001071//nucleic acid binding transcription factor…	---
ENSRNOT00000076587	ENSRNOG00000002338	Dgke		Protein_coding_from_Ensembl	5.13724	5.91426	6.00936	3.64094	4.20861	5.24789	5.68695	4.36581	-1.32114	0.0237384	GO:0023052//signaling,GO:0050794//regulation of cellular process,GO:0065007//biological regulation,GO:0007186//G-protein coupled receptor signaling pathway,GO:0008152//metabolic process,GO:0007205//protein kinase C-activating G-protein coupled receptor signaling pathway,GO:0009987//cellular process,GO:0044763//single-organism cellular process,GO:0006796//phosphate-containing compound metabolic pr…	GO:0005623//cell,GO:0044464//cell part,GO:0005737//cytoplasm,GO:0031224//intrinsic to membrane,GO:0005622//intracellular,GO:0044425//membrane part,GO:0016020//membrane,GO:0044424//intracellular part,GO:0016021//integral to membrane	GO:0016740//transferase activity,GO:0017076//purine nucleotide binding,GO:0035639//purine ribonucleoside triphosphate binding,GO:0036094//small molecule binding,GO:1901363//heterocyclic compound binding,GO:0032555//purine ribonucleotide binding,GO:0005488//binding,GO:0000166//nucleotide binding,GO:0001883//purine nucleoside binding,GO:0043168//anion binding,GO:0016773//phosphotransferase activity…	rno00561//Glycerolipid metabolism,rno00564//Glycerophospholipid metabolism,rno04070//Phosphatidylinositol signaling system,rno04072//Phospholipase D signaling pathway,rno05231//Choline metabolism in cancer
ENSRNOT00000080933	ENSRNOG00000013423	Npap60		Protein_coding_from_Ensembl	0	0	0	5.02483	0.941469	4.68179	0	3.54936	3.54936	0.0235997	GO:0001841//neural tube formation,GO:0046907//intracellular transport,GO:0048598//embryonic morphogenesis,GO:0035295//tube development,GO:0009792//embryo development ending in birth or egg hatching,GO:0001838//embryonic epithelial tube formation,GO:0021915//neural tube development,GO:0060429//epithelium development,GO:0007399//nervous system development,GO:0002009//morphogenesis of an epithelium,…	GO:0005623//cell,GO:0044464//cell part,GO:0031967//organelle envelope,GO:0032991//macromolecular complex,GO:0031224//intrinsic to membrane,GO:0005643//nuclear pore,GO:0012505//endomembrane system,GO:0005622//intracellular,GO:0044428//nuclear part,GO:0044422//organelle part,GO:0043234//protein complex,GO:0044425//membrane part,GO:0043231//intracellular membrane-bounded organelle,GO:0043226//organe…	GO:0005515//protein binding,GO:0005488//binding	rno03013//RNA transport
ENSRNOT00000083354	ENSRNOG00000061499	Kmt2d		Protein_coding_from_Ensembl	9.22634	8.04535	9.30376	10.7762	9.17068	10.8077	8.85849	10.2515	1.39304	0.0239287	GO:0043412//macromolecule modification,GO:1901362//organic cyclic compound biosynthetic process,GO:0010628//positive regulation of gene expression,GO:0042221//response to chemical stimulus,GO:0018130//heterocycle biosynthetic process,GO:0006629//lipid metabolic process,GO:0050790//regulation of catalytic activity,GO:0046483//heterocycle metabolic process,GO:0060255//regulation of macromolecule me…	GO:0005623//cell,GO:0044666//MLL3/4 complex,GO:0044464//cell part,GO:0031981//nuclear lumen,GO:0035097//histone methyltransferase complex,GO:0032991//macromolecular complex,GO:0031974//membrane-enclosed lumen,GO:0005654//nucleoplasm,GO:0044451//nucleoplasm part,GO:0043233//organelle lumen,GO:0005622//intracellular,GO:0044428//nuclear part,GO:0044422//organelle part,GO:0034708//methyltransferase c…	GO:0016740//transferase activity,GO:0017076//purine nucleotide binding,GO:0044212//transcription regulatory region DNA binding,GO:0035639//purine ribonucleoside triphosphate binding,GO:0003677//DNA binding,GO:0000975//regulatory region DNA binding,GO:0008270//zinc ion binding,GO:0005515//protein binding,GO:0036094//small molecule binding,GO:1901363//heterocyclic compound binding,GO:0032555//purin…	---
ENSRNOT00000088111	ENSRNOG00000056747	AABR07015055.1		Protein_coding_from_Ensembl	4.33498	3.07269	6.57088	9.96754	7.24754	9.81094	4.65952	9.00867	4.34916	0.0239636	---	---	---	---
ENSRNOT00000014289	ENSRNOG00000010234	Nsmaf		Protein_coding_from_Ensembl	2.37015	2.57101	3.24116	3.52588	4.20861	4.56136	2.72744	4.09862	1.37118	0.0244144	GO:0012501//programmed cell death,GO:0050790//regulation of catalytic activity,GO:0050794//regulation of cellular process,GO:0065007//biological regulation,GO:0008152//metabolic process,GO:0016265//death,GO:0019222//regulation of metabolic process,GO:0009987//cellular process,GO:0044763//single-organism cellular process,GO:0043065//positive regulation of apoptotic process,GO:0065009//regulation o…	GO:0005623//cell,GO:0044464//cell part,GO:0012505//endomembrane system,GO:0044425//membrane part,GO:0016020//membrane,GO:0019898//extrinsic to membrane	GO:0005543//phospholipid binding,GO:0008289//lipid binding,GO:0008047//enzyme activator activity,GO:0005515//protein binding,GO:0016230//sphingomyelin phosphodiesterase activator activity,GO:0042578//phosphoric ester hydrolase activity,GO:0004620//phospholipase activity,GO:0060229//lipase activator activity,GO:0005488//binding,GO:0016788//hydrolase activity, acting on ester bonds,GO:0030234//enzy…	rno04071//Sphingolipid signaling pathway
ENSRNOT00000027208	ENSRNOG00000020061	Tmem198		Protein_coding_from_Ensembl	0	0	0	2.94366	1.91129	2.35361	0	2.40285	2.40285	0.0255123	GO:0023052//signaling,GO:0050794//regulation of cellular process,GO:0065007//biological regulation,GO:0009987//cellular process,GO:0010647//positive regulation of cell communication,GO:0044763//single-organism cellular process,GO:0023056//positive regulation of signaling,GO:0044700//single organism signaling,GO:0050789//regulation of biological process,GO:0007165//signal transduction,GO:0009966//…	GO:0031988//membrane-bounded vesicle,GO:0005623//cell,GO:0005886//plasma membrane,GO:0044464//cell part,GO:0005737//cytoplasm,GO:0031410//cytoplasmic vesicle,GO:0031224//intrinsic to membrane,GO:0031982//vesicle,GO:0005622//intracellular,GO:0044425//membrane part,GO:0043231//intracellular membrane-bounded organelle,GO:0071944//cell periphery,GO:0043226//organelle,GO:0044444//cytoplasmic part,GO:0…	---	---
ENSRNOT00000092947	ENSRNOG00000062152	Rn60_Y_0001.1		OtherRNA_from_Ensembl	4.3934	4.61328	4.39793	3.11267	0	0	4.4682	1.03756	-3.43065	0.0371903	---	---	---	---
ENSRNOT00000085328	ENSRNOG00000015751	Cyp4f18		Protein_coding_from_Ensembl	3.75594	2.23471	2.65184	1.54224	0	0	2.88083	0.514079	-2.36675	0.0360868	GO:0008152//metabolic process,GO:0055114//oxidation-reduction process,GO:0044710//single-organism metabolic process	GO:0031224//intrinsic to membrane,GO:0044425//membrane part,GO:0016020//membrane,GO:0016021//integral to membrane	GO:0005506//iron ion binding,GO:0046906//tetrapyrrole binding,GO:1901363//heterocyclic compound binding,GO:0005488//binding,GO:0046914//transition metal ion binding,GO:0016705//oxidoreductase activity, acting on paired donors, with incorporation or reduction of molecular oxygen,GO:0097159//organic cyclic compound binding,GO:0003824//catalytic activity,GO:0043167//ion binding,GO:0043169//cation bi…	rno00590//Arachidonic acid metabolism
ENSRNOT00000074524	ENSRNOG00000046619	Pla2g12b		Protein_coding_from_Ensembl	2.58591	2.23471	2.06033	0	0	0	2.29365	0	-2.29365	0.0265311	GO:0016042//lipid catabolic process,GO:0006629//lipid metabolic process,GO:1901575//organic substance catabolic process,GO:0008152//metabolic process,GO:0009056//catabolic process,GO:0044238//primary metabolic process,GO:0071704//organic substance metabolic process,GO:0044710//single-organism metabolic process	GO:0005576//extracellular region	GO:0004623//phospholipase A2 activity,GO:0004620//phospholipase activity,GO:0005488//binding,GO:0016788//hydrolase activity, acting on ester bonds,GO:0003824//catalytic activity,GO:0043167//ion binding,GO:0043169//cation binding,GO:0016298//lipase activity,GO:0052689//carboxylic ester hydrolase activity,GO:0005509//calcium ion binding,GO:0046872//metal ion binding,GO:0016787//hydrolase activity	rno00564//Glycerophospholipid metabolism,rno00565//Ether lipid metabolism,rno00590//Arachidonic acid metabolism,rno00591//Linoleic acid metabolism,rno00592//alpha-Linolenic acid metabolism,rno04014//Ras signaling pathway,rno04270//Vascular smooth muscle contraction,rno04972//Pancreatic secretion,rno04975//Fat digestion and absorption
ENSRNOT00000020363	ENSRNOG00000022331	Ccdc78		Protein_coding_from_Ensembl	1.80817	2.57101	2.38619	0	0	0	2.25512	0	-2.25512	0.0301373	GO:0003009//skeletal muscle contraction,GO:0006936//muscle contraction,GO:0032501//multicellular organismal process,GO:0006941//striated muscle contraction,GO:0050881//musculoskeletal movement,GO:0044707//single-multicellular organism process,GO:0044699//single-organism process,GO:0003008//system process,GO:0050879//multicellular organismal movement,GO:0003012//muscle system process	GO:0005623//cell,GO:0005886//plasma membrane,GO:0044464//cell part,GO:0005815//microtubule organizing center,GO:0005737//cytoplasm,GO:0044430//cytoskeletal part,GO:0043232//intracellular non-membrane-bounded organelle,GO:0044450//microtubule organizing center part,GO:0005783//endoplasmic reticulum,GO:0016528//sarcoplasm,GO:0005813//centrosome,GO:0043228//non-membrane-bounded organelle,GO:0048471/…	---	---
ENSRNOT00000044482	ENSRNOG00000001715	Ece2		Protein_coding_from_Ensembl	2.58591	3.07269	2.65184	0	0	1.61141	2.77015	0.537137	-2.23301	0.0389738	GO:0010467//gene expression,GO:0065007//biological regulation,GO:0008152//metabolic process,GO:0043170//macromolecule metabolic process,GO:0065008//regulation of biological quality,GO:0042445//hormone metabolic process,GO:0019538//protein metabolic process,GO:0016485//protein processing,GO:0010817//regulation of hormone levels,GO:0044238//primary metabolic process,GO:0016486//peptide hormone proc…	GO:0031988//membrane-bounded vesicle,GO:0005623//cell,GO:0044464//cell part,GO:0005737//cytoplasm,GO:0012506//vesicle membrane,GO:0031410//cytoplasmic vesicle,GO:0031224//intrinsic to membrane,GO:0012505//endomembrane system,GO:0031090//organelle membrane,GO:0031982//vesicle,GO:0005622//intracellular,GO:0030659//cytoplasmic vesicle membrane,GO:0044422//organelle part,GO:0044425//membrane part,GO:…	GO:0005515//protein binding,GO:0005488//binding,GO:0070011//peptidase activity, acting on L-amino acid peptides,GO:0003824//catalytic activity,GO:0008233//peptidase activity,GO:0004175//endopeptidase activity,GO:0008237//metallopeptidase activity,GO:0004222//metalloendopeptidase activity,GO:0016787//hydrolase activity	---
ENSRNOT00000080701	ENSRNOG00000010241	Hspb11		Protein_coding_from_Ensembl	1.80817	4.19361	4.53579	2.27051	0	1.61141	3.51252	1.29397	-2.21855	0.0472902	GO:0072358//cardiovascular system development,GO:0072359//circulatory system development,GO:0035295//tube development,GO:0023052//signaling,GO:0050794//regulation of cellular process,GO:0065007//biological regulation,GO:0007224//smoothened signaling pathway,GO:0030324//lung development,GO:0007507//heart development,GO:0032501//multicellular organismal process,GO:0009987//cellular process,GO:00447…	GO:0031988//membrane-bounded vesicle,GO:0005623//cell,GO:0043230//extracellular organelle,GO:0005929//cilium,GO:0044464//cell part,GO:0030990//intraflagellar transport particle,GO:0005815//microtubule organizing center,GO:0042995//cell projection,GO:0044430//cytoskeletal part,GO:0032991//macromolecular complex,GO:0005576//extracellular region,GO:0043232//intracellular non-membrane-bounded organel…	GO:0005515//protein binding,GO:0005488//binding	---
ENSRNOT00000084118	ENSRNOG00000058676	AABR07050006.1		Protein_coding_from_Ensembl	1.41575	3.07269	2.06033	0	0	0	2.18292	0	-2.18292	0.04275	---	---	---	---
ENSRNOT00000019283	ENSRNOG00000014248	Erbb4		Protein_coding_from_Ensembl	1.80817	2.23471	2.38619	0	0	0	2.14302	0	-2.14302	0.0368928	GO:0045165//cell fate commitment,GO:0033365//protein localization to organelle,GO:0072358//cardiovascular system development,GO:0043412//macromolecule modification,GO:0048762//mesenchymal cell differentiation,GO:0017038//protein import,GO:0072359//circulatory system development,GO:0000165//MAPK cascade,GO:0042307//positive regulation of protein import into nucleus,GO:1901362//organic cyclic compo…	GO:0005739//mitochondrion,GO:0005623//cell,GO:0005886//plasma membrane,GO:0044464//cell part,GO:0005737//cytoplasm,GO:0032991//macromolecular complex,GO:0016323//basolateral plasma membrane,GO:0031224//intrinsic to membrane,GO:0043235//receptor complex,GO:0005622//intracellular,GO:0044459//plasma membrane part,GO:0043234//protein complex,GO:0044425//membrane part,GO:0043231//intracellular membran…	GO:0016740//transferase activity,GO:0005057//receptor signaling protein activity,GO:0017076//purine nucleotide binding,GO:0004871//signal transducer activity,GO:0044212//transcription regulatory region DNA binding,GO:0035639//purine ribonucleoside triphosphate binding,GO:0003677//DNA binding,GO:0004713//protein tyrosine kinase activity,GO:0042803//protein homodimerization activity,GO:0000975//reg…	rno04012//ErbB signaling pathway,rno04020//Calcium signaling pathway,rno04144//Endocytosis,rno05205//Proteoglycans in cancer
ENSRNOT00000022370	ENSRNOG00000016688	Ston1		Protein_coding_from_Ensembl	2.77356	3.86703	3.53224	2.27051	1.50638	0	3.39094	1.25896	-2.13198	0.0312456	GO:0006897//endocytosis,GO:0016192//vesicle-mediated transport,GO:0051234//establishment of localization,GO:0051179//localization,GO:0006810//transport	---	---	---
ENSRNOT00000018494	ENSRNOG00000013820	Tnfrsf14		Protein_coding_from_Ensembl	3.46047	2.57101	4.53579	1.95185	2.2271	0	3.52242	1.39298	-2.12944	0.0369457	GO:0072676//lymphocyte migration,GO:0043412//macromolecule modification,GO:0032943//mononuclear cell proliferation,GO:0000165//MAPK cascade,GO:0042221//response to chemical stimulus,GO:2000406//positive regulation of T cell migration,GO:0051050//positive regulation of transport,GO:0051239//regulation of multicellular organismal process,GO:0002739//regulation of cytokine secretion involved in immu…	GO:0005623//cell,GO:0005886//plasma membrane,GO:0005887//integral to plasma membrane,GO:0044464//cell part,GO:0031226//intrinsic to plasma membrane,GO:0031224//intrinsic to membrane,GO:0044459//plasma membrane part,GO:0044425//membrane part,GO:0071944//cell periphery,GO:0016020//membrane,GO:0009897//external side of plasma membrane,GO:0009986//cell surface,GO:0016021//integral to membrane	GO:0004871//signal transducer activity,GO:0005031//tumor necrosis factor-activated receptor activity,GO:0044389//small conjugating protein ligase binding,GO:0005515//protein binding,GO:0004888//transmembrane signaling receptor activity,GO:0005488//binding,GO:0060089//molecular transducer activity,GO:0031625//ubiquitin protein ligase binding,GO:0004872//receptor activity,GO:0019899//enzyme binding…	rno04060//Cytokine-cytokine receptor interaction,rno05168//Herpes simplex infection
ENSRNOT00000073316	ENSRNOG00000061576	AABR07051564.1		Protein_coding_from_Ensembl	1.41575	2.84355	2.06033	0	0	0	2.10654	0	-2.10654	0.0458652	GO:0002376//immune system process,GO:0002377//immunoglobulin production,GO:0006955//immune response,GO:0050896//response to stimulus,GO:0002440//production of molecular mediator of immune response	GO:0005615//extracellular space,GO:0005576//extracellular region,GO:0044421//extracellular region part	---	---
ENSRNOT00000046024	ENSRNOG00000029128	Cyp2d5		Protein_coding_from_Ensembl	2.37015	2.23471	1.63871	0	0	0	2.08119	0	-2.08119	0.0423282	GO:0008152//metabolic process,GO:0055114//oxidation-reduction process,GO:0044710//single-organism metabolic process	GO:0031224//intrinsic to membrane,GO:0044425//membrane part,GO:0016020//membrane,GO:0016021//integral to membrane	GO:0005506//iron ion binding,GO:0046906//tetrapyrrole binding,GO:1901363//heterocyclic compound binding,GO:0005488//binding,GO:0046914//transition metal ion binding,GO:0016705//oxidoreductase activity, acting on paired donors, with incorporation or reduction of molecular oxygen,GO:0097159//organic cyclic compound binding,GO:0016712//oxidoreductase activity, acting on paired donors, with incorpora…	rno00140//Steroid hormone biosynthesis,rno04726//Serotonergic synapse
ENSRNOT00000043305	ENSRNOG00000029977	Nat3		Protein_coding_from_Ensembl	1.80817	2.23471	2.06033	0	0	0	2.0344	0	-2.0344	0.0450153	GO:0071705//nitrogen compound transport,GO:0044765//single-organism transport,GO:0034220//ion transmembrane transport,GO:0008152//metabolic process,GO:0006865//amino acid transport,GO:0046942//carboxylic acid transport,GO:0009987//cellular process,GO:0044763//single-organism cellular process,GO:0055085//transmembrane transport,GO:0003333//amino acid transmembrane transport,GO:0015711//organic ani…	GO:0005623//cell,GO:0005886//plasma membrane,GO:0044464//cell part,GO:0071944//cell periphery,GO:0016020//membrane	GO:0016740//transferase activity,GO:0008509//anion transmembrane transporter activity,GO:0016746//transferase activity, transferring acyl groups,GO:0015075//ion transmembrane transporter activity,GO:0005515//protein binding,GO:0005488//binding,GO:0022891//substrate-specific transmembrane transporter activity,GO:0016747//transferase activity, transferring acyl groups other than amino-acyl groups,G…	rno00232//Caffeine metabolism,rno00983//Drug metabolism - other enzymes,rno05204//Chemical carcinogenesis
ENSRNOT00000013209	ENSRNOG00000009945	Pls1		Protein_coding_from_Ensembl	1.80817	2.57101	2.65184	0.968076	0	0	2.34367	0.322692	-2.02098	0.0472029	GO:0051239//regulation of multicellular organismal process,GO:0090003//regulation of establishment of protein localization to plasma membrane,GO:0044765//single-organism transport,GO:0030030//cell projection organization,GO:0022600//digestive system process,GO:0071840//cellular component organization or biogenesis,GO:0090002//establishment of protein localization to plasma membrane,GO:0090004//po…	GO:0031988//membrane-bounded vesicle,GO:0005623//cell,GO:0005903//brush border,GO:0043230//extracellular organelle,GO:0044464//cell part,GO:0005737//cytoplasm,GO:0042995//cell projection,GO:0005576//extracellular region,GO:0065010//extracellular membrane-bounded organelle,GO:0031982//vesicle,GO:0070062//extracellular vesicular exosome,GO:0005622//intracellular,GO:0044421//extracellular region par…	GO:0008092//cytoskeletal protein binding,GO:0005515//protein binding,GO:0003779//actin binding,GO:0005488//binding,GO:0051015//actin filament binding,GO:0043167//ion binding,GO:0043169//cation binding,GO:0005509//calcium ion binding,GO:0046872//metal ion binding	---
ENSRNOT00000079969	ENSRNOG00000045541	LOC687399		Protein_coding_from_Ensembl	4.2741	6.05495	2.38619	1.95185	1.50638	3.20508	4.23841	2.2211	-2.01731	0.0318094	---	GO:0005623//cell,GO:0044464//cell part,GO:0005737//cytoplasm,GO:0031981//nuclear lumen,GO:0031974//membrane-enclosed lumen,GO:0005654//nucleoplasm,GO:0043233//organelle lumen,GO:0005622//intracellular,GO:0044428//nuclear part,GO:0044422//organelle part,GO:0043231//intracellular membrane-bounded organelle,GO:0043226//organelle,GO:0043229//intracellular organelle,GO:0043227//membrane-bounded organe…	---	---
ENSRNOT00000074378	ENSRNOG00000050636	Arhgef10l		Protein_coding_from_Ensembl	2.37015	2.84355	4.72064	1.95185	0.941469	2.02972	3.31144	1.64101	-1.67043	0.0467079	GO:0007265//Ras protein signal transduction,GO:0009203//ribonucleoside triphosphate catabolic process,GO:0006152//purine nucleoside catabolic process,GO:0050790//regulation of catalytic activity,GO:0046483//heterocycle metabolic process,GO:0023052//signaling,GO:0009894//regulation of catabolic process,GO:0019219//regulation of nucleobase-containing compound metabolic process,GO:0043087//regulatio…	---	GO:0017076//purine nucleotide binding,GO:0032561//guanyl ribonucleotide binding,GO:0005088//Ras guanyl-nucleotide exchange factor activity,GO:0036094//small molecule binding,GO:1901363//heterocyclic compound binding,GO:0032555//purine ribonucleotide binding,GO:0016462//pyrophosphatase activity,GO:0005488//binding,GO:0000166//nucleotide binding,GO:0001883//purine nucleoside binding,GO:0005085//gua…	---
ENSRNOT00000026637	ENSRNOG00000019598	Vegfa		Protein_coding_from_Ensembl	6.87969	3.73938	2.65184	2.94366	2.48605	2.84127	4.42364	2.75699	-1.66664	0.0294617	---	GO:0016020//membrane	GO:0097367//carbohydrate derivative binding,GO:0005515//protein binding,GO:0005102//receptor binding,GO:0008201//heparin binding,GO:0005488//binding,GO:0043168//anion binding,GO:1901681//sulfur compound binding,GO:0043167//ion binding,GO:0005539//glycosaminoglycan binding,GO:0008083//growth factor activity	rno01521//EGFR tyrosine kinase inhibitor resistance,rno04014//Ras signaling pathway,rno04015//Rap1 signaling pathway,rno04060//Cytokine-cytokine receptor interaction,rno04066//HIF-1 signaling pathway,rno04150//mTOR signaling pathway,rno04151//PI3K-Akt signaling pathway,rno04370//VEGF signaling pathway,rno04510//Focal adhesion,rno04933//AGE-RAGE signaling pathway in diabetic complications,rno05200…
ENSRNOT00000086432	ENSRNOG00000009754	Nampt		Protein_coding_from_Ensembl	5.64977	7.13565	5.93653	4.10902	3.88823	5.94573	6.24065	4.64766	-1.59299	0.0433475	GO:0009435//NAD biosynthetic process,GO:1901362//organic cyclic compound biosynthetic process,GO:0010628//positive regulation of gene expression,GO:0042221//response to chemical stimulus,GO:0018130//heterocycle biosynthetic process,GO:0046483//heterocycle metabolic process,GO:0060255//regulation of macromolecule metabolic process,GO:0009891//positive regulation of biosynthetic process,GO:0007623/…	GO:0031988//membrane-bounded vesicle,GO:0005623//cell,GO:0043230//extracellular organelle,GO:0030054//cell junction,GO:0005615//extracellular space,GO:0044464//cell part,GO:0005737//cytoplasm,GO:0031981//nuclear lumen,GO:0031974//membrane-enclosed lumen,GO:0005576//extracellular region,GO:0005654//nucleoplasm,GO:0065010//extracellular membrane-bounded organelle,GO:0031982//vesicle,GO:0043233//org…	GO:0016763//transferase activity, transferring pentosyl groups,GO:0016740//transferase activity,GO:0004514//nicotinate-nucleotide diphosphorylase (carboxylating) activity,GO:0016757//transferase activity, transferring glycosyl groups,GO:0042803//protein homodimerization activity,GO:0005515//protein binding,GO:0046983//protein dimerization activity,GO:0005102//receptor binding,GO:0005125//cytokine…	rno00760//Nicotinate and nicotinamide metabolism
ENSRNOT00000016839	ENSRNOG00000012546	Frmpd1		Protein_coding_from_Ensembl	4.07432	5.10267	3.98159	3.64094	3.2148	1.61141	4.38619	2.82238	-1.56381	0.046131	GO:0023052//signaling,GO:0050794//regulation of cellular process,GO:0065007//biological regulation,GO:0009987//cellular process,GO:0044763//single-organism cellular process,GO:0044700//single organism signaling,GO:0050789//regulation of biological process,GO:0007165//signal transduction,GO:0044699//single-organism process,GO:0050896//response to stimulus,GO:0051716//cellular response to stimulus,…	GO:0031988//membrane-bounded vesicle,GO:0005623//cell,GO:0043230//extracellular organelle,GO:0044464//cell part,GO:0005576//extracellular region,GO:0043232//intracellular non-membrane-bounded organelle,GO:0043228//non-membrane-bounded organelle,GO:0065010//extracellular membrane-bounded organelle,GO:0031982//vesicle,GO:0070062//extracellular vesicular exosome,GO:0005622//intracellular,GO:0044421/…	GO:0005515//protein binding,GO:0005488//binding	---
ENSRNOT00000081104	ENSRNOG00000005234	Gxylt1		Protein_coding_from_Ensembl	3.84236	4.93798	1.63871	1.54224	1.91129	2.35361	3.47302	1.93571	-1.53731	0.0466182	GO:0043412//macromolecule modification,GO:0044723//single-organism carbohydrate metabolic process,GO:0070085//glycosylation,GO:0044249//cellular biosynthetic process,GO:0009101//glycoprotein biosynthetic process,GO:0009059//macromolecule biosynthetic process,GO:0009100//glycoprotein metabolic process,GO:0044267//cellular protein metabolic process,GO:0043413//macromolecule glycosylation,GO:0008152…	GO:0031224//intrinsic to membrane,GO:0044425//membrane part,GO:0016020//membrane,GO:0016021//integral to membrane	GO:0016763//transferase activity, transferring pentosyl groups,GO:0016740//transferase activity,GO:0016757//transferase activity, transferring glycosyl groups,GO:0042285//xylosyltransferase activity,GO:0035252//UDP-xylosyltransferase activity,GO:0008194//UDP-glycosyltransferase activity,GO:0003824//catalytic activity	rno00514//Other types of O-glycan biosynthesis
ENSRNOT00000041891	ENSRNOG00000018454	Apoe		Protein_coding_from_Ensembl	6.78467	2.84355	3.07015	2.94366	2.48605	3.03461	4.23279	2.82144	-1.41135	0.0429273	GO:0034434//sterol esterification,GO:0015748//organophosphate ester transport,GO:0061387//regulation of extent of cell growth,GO:0007265//Ras protein signal transduction,GO:0072358//cardiovascular system development,GO:0006509//membrane protein ectodomain proteolysis,GO:0043412//macromolecule modification,GO:0017038//protein import,GO:0072359//circulatory system development,GO:0000165//MAPK casca…	GO:0031988//membrane-bounded vesicle,GO:0005623//cell,GO:0034364//high-density lipoprotein particle,GO:0043230//extracellular organelle,GO:0005769//early endosome,GO:0034362//low-density lipoprotein particle,GO:0072562//blood microparticle,GO:0005886//plasma membrane,GO:0005615//extracellular space,GO:0034361//very-low-density lipoprotein particle,GO:0044464//cell part,GO:0043025//neuronal cell b…	GO:0008092//cytoskeletal protein binding,GO:0016740//transferase activity,GO:0005057//receptor signaling protein activity,GO:0016746//transferase activity, transferring acyl groups,GO:0005543//phospholipid binding,GO:0046911//metal chelating activity,GO:0004871//signal transducer activity,GO:0008289//lipid binding,GO:0017127//cholesterol transporter activity,GO:0097367//carbohydrate derivative bi…	rno05010//Alzheimer disease
ENSRNOT00000081800	ENSRNOG00000014723	Cbfa2t3		Protein_coding_from_Ensembl	3.3468	3.07269	5.93653	2.75219	2.89596	2.84127	4.11867	2.82981	-1.28887	0.0473597	GO:0006096//glycolysis,GO:1901362//organic cyclic compound biosynthetic process,GO:0031330//negative regulation of cellular catabolic process,GO:0018130//heterocycle biosynthetic process,GO:0061136//regulation of proteasomal protein catabolic process,GO:0045732//positive regulation of protein catabolic process,GO:0045820//negative regulation of glycolysis,GO:0044723//single-organism carbohydrate …	GO:0005623//cell,GO:0044464//cell part,GO:0005622//intracellular,GO:0043231//intracellular membrane-bounded organelle,GO:0043226//organelle,GO:0043229//intracellular organelle,GO:0043227//membrane-bounded organelle,GO:0044424//intracellular part,GO:0005634//nucleus	GO:0000988//protein binding transcription factor activity,GO:0003700//sequence-specific DNA binding transcription factor activity,GO:0005515//protein binding,GO:0005488//binding,GO:0043167//ion binding,GO:0000989//transcription factor binding transcription factor activity,GO:0043169//cation binding,GO:0003714//transcription corepressor activity,GO:0001071//nucleic acid binding transcription facto…	---
ENSRNOT00000012340	ENSRNOG00000009066	Thra		Protein_coding_from_Ensembl	4.91598	6.30087	5.53756	3.64094	4.20861	5.24789	5.5848	4.36581	-1.21899	0.0488786	GO:0033365//protein localization to organelle,GO:0022610//biological adhesion,GO:0017038//protein import,GO:1901362//organic cyclic compound biosynthetic process,GO:0034504//protein localization to nucleus,GO:0010628//positive regulation of gene expression,GO:0042221//response to chemical stimulus,GO:0018130//heterocycle biosynthetic process,GO:0044708//single-organism behavior,GO:0046907//intrac…	GO:0005739//mitochondrion,GO:0005623//cell,GO:0044464//cell part,GO:0005737//cytoplasm,GO:0005622//intracellular,GO:0043231//intracellular membrane-bounded organelle,GO:0043226//organelle,GO:0044444//cytoplasmic part,GO:0043229//intracellular organelle,GO:0043227//membrane-bounded organelle,GO:0044424//intracellular part,GO:0005829//cytosol,GO:0005634//nucleus	GO:0000981//sequence-specific DNA binding RNA polymerase II transcription factor activity,GO:0003700//sequence-specific DNA binding transcription factor activity,GO:0004871//signal transducer activity,GO:0044212//transcription regulatory region DNA binding,GO:0031490//chromatin DNA binding,GO:0042562//hormone binding,GO:0003677//DNA binding,GO:0046982//protein heterodimerization activity,GO:00428…	rno04080//Neuroactive ligand-receptor interaction,rno04919//Thyroid hormone signaling pathway
ENSRNOT00000055658	ENSRNOG00000009134	Mad2l2		Protein_coding_from_Ensembl	8.45988	8.32092	8.5391	7.70392	8.06577	5.99306	8.43997	7.25425	-1.18572	0.0321266	GO:0022610//biological adhesion,GO:0043412//macromolecule modification,GO:0048762//mesenchymal cell differentiation,GO:1901362//organic cyclic compound biosynthetic process,GO:0010628//positive regulation of gene expression,GO:0051248//negative regulation of protein metabolic process,GO:0018130//heterocycle biosynthetic process,GO:0051239//regulation of multicellular organismal process,GO:0006302…	GO:0005623//cell,GO:0044464//cell part,GO:0000151//ubiquitin ligase complex,GO:0005737//cytoplasm,GO:0042575//DNA polymerase complex,GO:0044430//cytoskeletal part,GO:0032991//macromolecular complex,GO:0031461//cullin-RING ubiquitin ligase complex,GO:0043232//intracellular non-membrane-bounded organelle,GO:0043228//non-membrane-bounded organelle,GO:0000152//nuclear ubiquitin ligase complex,GO:0005…	GO:0003700//sequence-specific DNA binding transcription factor activity,GO:0044212//transcription regulatory region DNA binding,GO:0003677//DNA binding,GO:0000975//regulatory region DNA binding,GO:0005515//protein binding,GO:1901363//heterocyclic compound binding,GO:0003676//nucleic acid binding,GO:0005488//binding,GO:0001102//RNA polymerase II activating transcription factor binding,GO:0008432//…	rno04110//Cell cycle,rno04114//Oocyte meiosis,rno04914//Progesterone-mediated oocyte maturation,rno05100//Bacterial invasion of epithelial cells
ENSRNOT00000018458	ENSRNOG00000013806	Mplkip		Protein_coding_from_Ensembl	7.49432	5.20286	5.3633	5.18509	5.24105	4.35947	6.02016	4.92854	-1.09162	0.0402601	---	GO:0005623//cell,GO:0044464//cell part,GO:0005815//microtubule organizing center,GO:0005737//cytoplasm,GO:0031981//nuclear lumen,GO:0044430//cytoskeletal part,GO:0031974//membrane-enclosed lumen,GO:0005794//Golgi apparatus,GO:0043232//intracellular non-membrane-bounded organelle,GO:0005813//centrosome,GO:0043228//non-membrane-bounded organelle,GO:0005654//nucleoplasm,GO:0043233//organelle lumen,G…	GO:0005515//protein binding,GO:0005488//binding	---
ENSRNOT00000004966	ENSRNOG00000003699	Endov		Protein_coding_from_Ensembl	5.26789	3.98429	5.16507	5.93646	5.66409	5.84615	4.80575	5.81557	1.00981	0.0262412	GO:0046483//heterocycle metabolic process,GO:0034641//cellular nitrogen compound metabolic process,GO:0008152//metabolic process,GO:0043170//macromolecule metabolic process,GO:0009987//cellular process,GO:0044763//single-organism cellular process,GO:0090305//nucleic acid phosphodiester bond hydrolysis,GO:0006281//DNA repair,GO:0006807//nitrogen compound metabolic process,GO:0044260//cellular macr…	GO:0005623//cell,GO:0044464//cell part,GO:0005737//cytoplasm,GO:0031981//nuclear lumen,GO:0031974//membrane-enclosed lumen,GO:0043232//intracellular non-membrane-bounded organelle,GO:0043228//non-membrane-bounded organelle,GO:0043233//organelle lumen,GO:0005622//intracellular,GO:0044428//nuclear part,GO:0044422//organelle part,GO:0043231//intracellular membrane-bounded organelle,GO:0043226//organ…	GO:0016888//endodeoxyribonuclease activity, producing 5'-phosphomonoesters,GO:0003677//DNA binding,GO:0003727//single-stranded RNA binding,GO:1901363//heterocyclic compound binding,GO:0003676//nucleic acid binding,GO:0005488//binding,GO:0043566//structure-specific DNA binding,GO:0016788//hydrolase activity, acting on ester bonds,GO:0004536//deoxyribonuclease activity,GO:0003723//RNA binding,GO:00…	---
ENSRNOT00000076551	ENSRNOG00000026573	Ophn1		Protein_coding_from_Ensembl	3.56583	3.27037	4.24549	5.02483	4.52929	4.56136	3.6939	4.70516	1.01127	0.0427879	GO:0009203//ribonucleoside triphosphate catabolic process,GO:0006152//purine nucleoside catabolic process,GO:0051248//negative regulation of protein metabolic process,GO:0061136//regulation of proteasomal protein catabolic process,GO:0051239//regulation of multicellular organismal process,GO:0050790//regulation of catalytic activity,GO:0046483//heterocycle metabolic process,GO:0044765//single-org…	GO:0005623//cell,GO:0030054//cell junction,GO:0043195//terminal bouton,GO:0044464//cell part,GO:0005737//cytoplasm,GO:0042995//cell projection,GO:0043232//intracellular non-membrane-bounded organelle,GO:0043005//neuron projection,GO:0044306//neuron projection terminus,GO:0043228//non-membrane-bounded organelle,GO:0030425//dendrite,GO:0005622//intracellular,GO:0097458//neuron part,GO:0044456//syna…	GO:0008092//cytoskeletal protein binding,GO:0005543//phospholipid binding,GO:0008289//lipid binding,GO:0008047//enzyme activator activity,GO:0005515//protein binding,GO:0016462//pyrophosphatase activity,GO:0005102//receptor binding,GO:0003779//actin binding,GO:0005488//binding,GO:0035255//ionotropic glutamate receptor binding,GO:0030695//GTPase regulator activity,GO:0030234//enzyme regulator acti…	---
ENSRNOT00000029660	ENSRNOG00000021750	Id1		Protein_coding_from_Ensembl	3.22341	3.07269	3.24116	3.84672	4.74273	4.12466	3.17908	4.23804	1.05895	0.0384237	GO:0060425//lung morphogenesis,GO:0007178//transmembrane receptor protein serine/threonine kinase signaling pathway,GO:0072358//cardiovascular system development,GO:0022610//biological adhesion,GO:0072359//circulatory system development,GO:0000165//MAPK cascade,GO:1901362//organic cyclic compound biosynthetic process,GO:0010628//positive regulation of gene expression,GO:0042221//response to chemi…	GO:0005623//cell,GO:0044464//cell part,GO:0005815//microtubule organizing center,GO:0005737//cytoplasm,GO:0031981//nuclear lumen,GO:0044430//cytoskeletal part,GO:0031974//membrane-enclosed lumen,GO:0005794//Golgi apparatus,GO:0043232//intracellular non-membrane-bounded organelle,GO:0005813//centrosome,GO:0043228//non-membrane-bounded organelle,GO:0005654//nucleoplasm,GO:0043233//organelle lumen,G…	GO:0003700//sequence-specific DNA binding transcription factor activity,GO:0003677//DNA binding,GO:0047485//protein N-terminus binding,GO:0042803//protein homodimerization activity,GO:0043621//protein self-association,GO:0005515//protein binding,GO:0046983//protein dimerization activity,GO:0032403//protein complex binding,GO:1901363//heterocyclic compound binding,GO:0003676//nucleic acid binding,…	rno04015//Rap1 signaling pathway,rno04350//TGF-beta signaling pathway,rno04390//Hippo signaling pathway,rno04550//Signaling pathways regulating pluripotency of stem cells
ENSRNOT00000008752	ENSRNOG00000006649	Thrb		Protein_coding_from_Ensembl	5.52467	5.46743	5.20695	4.79569	6.257	8.39693	5.39969	6.4832	1.08352	0.0318901	GO:1901362//organic cyclic compound biosynthetic process,GO:0010628//positive regulation of gene expression,GO:0042221//response to chemical stimulus,GO:0018130//heterocycle biosynthetic process,GO:0007618//mating,GO:0051239//regulation of multicellular organismal process,GO:0035295//tube development,GO:0046483//heterocycle metabolic process,GO:0060255//regulation of macromolecule metabolic proce…	GO:0031988//membrane-bounded vesicle,GO:0005623//cell,GO:0043230//extracellular organelle,GO:0044454//nuclear chromosome part,GO:0000790//nuclear chromatin,GO:0044464//cell part,GO:0031981//nuclear lumen,GO:0031974//membrane-enclosed lumen,GO:0005576//extracellular region,GO:0043232//intracellular non-membrane-bounded organelle,GO:0043228//non-membrane-bounded organelle,GO:0065010//extracellular …	GO:0000981//sequence-specific DNA binding RNA polymerase II transcription factor activity,GO:0003700//sequence-specific DNA binding transcription factor activity,GO:0004871//signal transducer activity,GO:0031490//chromatin DNA binding,GO:0042562//hormone binding,GO:0003677//DNA binding,GO:0008270//zinc ion binding,GO:0005515//protein binding,GO:0043565//sequence-specific DNA binding,GO:1901363//h…	rno04080//Neuroactive ligand-receptor interaction,rno04919//Thyroid hormone signaling pathway
ENSRNOT00000089809	ENSRNOG00000002790	Abcb7		Protein_coding_from_Ensembl	7.93875	7.85059	7.88044	7.88406	8.88913	10.2562	7.88993	9.0098	1.11987	0.0409482	GO:0009203//ribonucleoside triphosphate catabolic process,GO:0006152//purine nucleoside catabolic process,GO:0046483//heterocycle metabolic process,GO:0044765//single-organism transport,GO:0055082//cellular chemical homeostasis,GO:1901575//organic substance catabolic process,GO:1901657//glycosyl compound metabolic process,GO:0009116//nucleoside metabolic process,GO:0055065//metal ion homeostasis,…	GO:0005739//mitochondrion,GO:0005623//cell,GO:0044464//cell part,GO:0005737//cytoplasm,GO:0031967//organelle envelope,GO:0031224//intrinsic to membrane,GO:0031090//organelle membrane,GO:0005622//intracellular,GO:0031966//mitochondrial membrane,GO:0044422//organelle part,GO:0044425//membrane part,GO:0043231//intracellular membrane-bounded organelle,GO:0019866//organelle inner membrane,GO:0043226//…	GO:0017076//purine nucleotide binding,GO:0035639//purine ribonucleoside triphosphate binding,GO:0015399//primary active transmembrane transporter activity,GO:0016820//hydrolase activity, acting on acid anhydrides, catalyzing transmembrane movement of substances,GO:0016887//ATPase activity,GO:0036094//small molecule binding,GO:0022804//active transmembrane transporter activity,GO:1901363//heterocy…	---
ENSRNOT00000065327	ENSRNOG00000011420	Mtmr7		Protein_coding_from_Ensembl	2.77356	4.09274	3.98159	4.93749	4.7915	4.49715	3.61597	4.74205	1.12608	0.0404104	GO:0043412//macromolecule modification,GO:0030258//lipid modification,GO:0046838//phosphorylated carbohydrate dephosphorylation,GO:0006629//lipid metabolic process,GO:0019751//polyol metabolic process,GO:1901575//organic substance catabolic process,GO:0044267//cellular protein metabolic process,GO:0071545//inositol phosphate catabolic process,GO:0046488//phosphatidylinositol metabolic process,GO:…	GO:0005623//cell,GO:0044464//cell part,GO:0005737//cytoplasm,GO:0005622//intracellular,GO:0044444//cytoplasmic part,GO:0016020//membrane,GO:0044424//intracellular part,GO:0005829//cytosol	GO:0016791//phosphatase activity,GO:0005515//protein binding,GO:0042578//phosphoric ester hydrolase activity,GO:0005488//binding,GO:0016788//hydrolase activity, acting on ester bonds,GO:0004725//protein tyrosine phosphatase activity,GO:0052866//phosphatidylinositol phosphate phosphatase activity,GO:0004721//phosphoprotein phosphatase activity,GO:0003824//catalytic activity,GO:0016787//hydrolase a…	rno00562//Inositol phosphate metabolism,rno04070//Phosphatidylinositol signaling system
ENSRNOT00000018953	ENSRNOG00000028064	Fhad1		Protein_coding_from_Ensembl	2.37015	3.27037	3.65836	4.26066	4.52929	4.03706	3.09963	4.27567	1.17604	0.0456779	---	---	---	---
ENSRNOT00000091236	ENSRNOG00000007462	2018-09-08		Protein_coding_from_Ensembl	3.92389	3.59933	3.07015	8.15965	2.48605	3.49538	3.53112	4.71369	1.18257	0.0494239	---	GO:0005623//cell,GO:0044464//cell part,GO:0043209//myelin sheath	GO:0017076//purine nucleotide binding,GO:0035639//purine ribonucleoside triphosphate binding,GO:0032561//guanyl ribonucleotide binding,GO:0005515//protein binding,GO:0036094//small molecule binding,GO:1901363//heterocyclic compound binding,GO:0032555//purine ribonucleotide binding,GO:0005488//binding,GO:0000166//nucleotide binding,GO:0001883//purine nucleoside binding,GO:0043168//anion binding,GO…	---
ENSRNOT00000080600	ENSRNOG00000014059	Odf2l		Protein_coding_from_Ensembl	3.08847	2.57101	2.65184	5.14667	2.89596	4.12466	2.77044	4.05576	1.28532	0.0459848	---	GO:0005623//cell,GO:0044464//cell part,GO:0005815//microtubule organizing center,GO:0044430//cytoskeletal part,GO:0043232//intracellular non-membrane-bounded organelle,GO:0005813//centrosome,GO:0043228//non-membrane-bounded organelle,GO:0005622//intracellular,GO:0044422//organelle part,GO:0043226//organelle,GO:0043229//intracellular organelle,GO:0044424//intracellular part,GO:0044446//intracellul…	---	---
ENSRNOT00000075167	ENSRNOG00000037931	Plaur		Protein_coding_from_Ensembl	4.65453	4.19361	4.93519	4.79569	5.16906	7.71173	4.59444	5.89216	1.29771	0.0267948	GO:0010822//positive regulation of mitochondrion organization,GO:0043412//macromolecule modification,GO:0042058//regulation of epidermal growth factor receptor signaling pathway,GO:0051346//negative regulation of hydrolase activity,GO:0012501//programmed cell death,GO:0050790//regulation of catalytic activity,GO:0048585//negative regulation of response to stimulus,GO:0060255//regulation of macrom…	GO:0031988//membrane-bounded vesicle,GO:0005623//cell,GO:0043230//extracellular organelle,GO:0030054//cell junction,GO:0005886//plasma membrane,GO:0005887//integral to plasma membrane,GO:0044464//cell part,GO:0005576//extracellular region,GO:0031226//intrinsic to plasma membrane,GO:0031224//intrinsic to membrane,GO:0065010//extracellular membrane-bounded organelle,GO:0031982//vesicle,GO:0005925//…	GO:0004871//signal transducer activity,GO:0003677//DNA binding,GO:0005515//protein binding,GO:0019904//protein domain specific binding,GO:1901363//heterocyclic compound binding,GO:0005102//receptor binding,GO:0003676//nucleic acid binding,GO:0030377//U-plasminogen activator receptor activity,GO:0097153//cysteine-type endopeptidase activity involved in apoptotic process,GO:0005488//binding,GO:0008…	rno04610//Complement and coagulation cascades,rno05205//Proteoglycans in cancer
ENSRNOT00000092852	ENSRNOG00000032768	Stxbp4		Protein_coding_from_Ensembl	7.45372	5.29655	6.4365	7.7999	7.60897	7.76041	6.39559	7.72309	1.32751	0.0260551	GO:0071705//nitrogen compound transport,GO:0042221//response to chemical stimulus,GO:0046907//intracellular transport,GO:0046883//regulation of hormone secretion,GO:0044765//single-organism transport,GO:0060255//regulation of macromolecule metabolic process,GO:0023052//signaling,GO:0055082//cellular chemical homeostasis,GO:0010467//gene expression,GO:0015031//protein transport,GO:0032869//cellula…	GO:0031988//membrane-bounded vesicle,GO:0005623//cell,GO:0043230//extracellular organelle,GO:0044464//cell part,GO:0005737//cytoplasm,GO:0031981//nuclear lumen,GO:0031974//membrane-enclosed lumen,GO:0005576//extracellular region,GO:0043232//intracellular non-membrane-bounded organelle,GO:0043228//non-membrane-bounded organelle,GO:0005654//nucleoplasm,GO:0065010//extracellular membrane-bounded org…	GO:0019905//syntaxin binding,GO:0005515//protein binding,GO:0005488//binding,GO:0000149//SNARE binding	---
ENSRNOT00000087301	ENSRNOG00000002618	Ivns1abp		Protein_coding_from_Ensembl	2.58591	2.84355	3.53224	2.75219	4.92863	5.46485	2.98723	4.38189	1.39466	0.0391401	GO:0012501//programmed cell death,GO:0048585//negative regulation of response to stimulus,GO:0023052//signaling,GO:0050794//regulation of cellular process,GO:0065007//biological regulation,GO:0097194//execution phase of apoptosis,GO:0016265//death,GO:0023057//negative regulation of signaling,GO:0009987//cellular process,GO:0044763//single-organism cellular process,GO:0010648//negative regulation …	GO:0005623//cell,GO:0044464//cell part,GO:0005737//cytoplasm,GO:0043232//intracellular non-membrane-bounded organelle,GO:0043228//non-membrane-bounded organelle,GO:0005622//intracellular,GO:0043231//intracellular membrane-bounded organelle,GO:0043226//organelle,GO:0015629//actin cytoskeleton,GO:0043229//intracellular organelle,GO:0043227//membrane-bounded organelle,GO:0044424//intracellular part,…	GO:0005515//protein binding,GO:0005488//binding	rno05164//Influenza A
ENSRNOT00000088576	ENSRNOG00000010217	Prrc2b		Protein_coding_from_Ensembl	4.21053	2.57101	3.88169	4.89175	3.97524	6.14745	3.55441	5.00481	1.45041	0.040268	---	---	GO:0005515//protein binding,GO:0005488//binding	---
ENSRNOT00000063977	ENSRNOG00000022524	Tango6		Protein_coding_from_Ensembl	2.58591	1.16064	3.07015	3.64094	3.79564	3.94378	2.27223	3.79345	1.52122	0.0477781	---	---	---	---
ENSRNOT00000077202	ENSRNOG00000036942	Tnfrsf9		Protein_coding_from_Ensembl	7.36161	4.53855	6.26865	7.26676	7.64259	7.9877	6.05627	7.63235	1.57608	0.0486814	GO:0042221//response to chemical stimulus,GO:0051239//regulation of multicellular organismal process,GO:0012501//programmed cell death,GO:0044765//single-organism transport,GO:0023052//signaling,GO:0015031//protein transport,GO:0071840//cellular component organization or biogenesis,GO:0008283//cell proliferation,GO:0050794//regulation of cellular process,GO:0065007//biological regulation,GO:00324…	GO:0005623//cell,GO:0005886//plasma membrane,GO:0005887//integral to plasma membrane,GO:0005615//extracellular space,GO:0044464//cell part,GO:0005576//extracellular region,GO:0031226//intrinsic to plasma membrane,GO:0031224//intrinsic to membrane,GO:0044459//plasma membrane part,GO:0044421//extracellular region part,GO:0044425//membrane part,GO:0071944//cell periphery,GO:0016020//membrane,GO:0009…	GO:0004871//signal transducer activity,GO:0005031//tumor necrosis factor-activated receptor activity,GO:0005515//protein binding,GO:0004888//transmembrane signaling receptor activity,GO:0005488//binding,GO:0060089//molecular transducer activity,GO:0019955//cytokine binding,GO:0004872//receptor activity,GO:0038023//signaling receptor activity,GO:0005035//death receptor activity	rno04060//Cytokine-cytokine receptor interaction
ENSRNOT00000039652	ENSRNOG00000016306	Adgrv1		Protein_coding_from_Ensembl	3.08847	2.84355	2.8761	3.52588	7.30745	3.03461	2.93604	4.62265	1.68661	0.0286414	GO:0023052//signaling,GO:0071840//cellular component organization or biogenesis,GO:0050794//regulation of cellular process,GO:0065007//biological regulation,GO:0045595//regulation of cell differentiation,GO:0007186//G-protein coupled receptor signaling pathway,GO:0032501//multicellular organismal process,GO:0050953//sensory perception of light stimulus,GO:0009987//cellular process,GO:0044763//sin…	GO:0031988//membrane-bounded vesicle,GO:0005623//cell,GO:0043230//extracellular organelle,GO:0044464//cell part,GO:0005737//cytoplasm,GO:0042995//cell projection,GO:0032991//macromolecular complex,GO:0005576//extracellular region,GO:0043232//intracellular non-membrane-bounded organelle,GO:0031224//intrinsic to membrane,GO:0043228//non-membrane-bounded organelle,GO:0043235//receptor complex,GO:006…	GO:0004871//signal transducer activity,GO:0005515//protein binding,GO:0004888//transmembrane signaling receptor activity,GO:0005488//binding,GO:0060089//molecular transducer activity,GO:0004930//G-protein coupled receptor activity,GO:0043167//ion binding,GO:0043169//cation binding,GO:0004872//receptor activity,GO:0005509//calcium ion binding,GO:0038023//signaling receptor activity,GO:0046872//met…	---
ENSRNOT00000052922	ENSRNOG00000034799	5S_rRNA		OtherRNA_from_Ensembl	0.874986	1.16064	1.0405	4.26066	1.50638	2.84127	1.02537	2.86944	1.84406	0.0401695	---	---	---	---
ENSRNOT00000081567	ENSRNOG00000020669	Ovol1		Protein_coding_from_Ensembl	2.11635	0	2.65184	3.40085	3.35118	3.84406	1.5894	3.53203	1.94263	0.0471903	GO:1901362//organic cyclic compound biosynthetic process,GO:0018130//heterocycle biosynthetic process,GO:0046483//heterocycle metabolic process,GO:0060255//regulation of macromolecule metabolic process,GO:0031324//negative regulation of cellular metabolic process,GO:0019219//regulation of nucleobase-containing compound metabolic process,GO:0010467//gene expression,GO:0007276//gamete generation,GO…	GO:0005623//cell,GO:0044464//cell part,GO:0005622//intracellular,GO:0043231//intracellular membrane-bounded organelle,GO:0043226//organelle,GO:0043229//intracellular organelle,GO:0043227//membrane-bounded organelle,GO:0044424//intracellular part,GO:0005634//nucleus	GO:0000981//sequence-specific DNA binding RNA polymerase II transcription factor activity,GO:0003700//sequence-specific DNA binding transcription factor activity,GO:0001078//RNA polymerase II core promoter proximal region sequence-specific DNA binding transcription factor activity involved in negative regulation of transcription,GO:0001227//RNA polymerase II transcription regulatory region sequen…	---
ENSRNOT00000064551	ENSRNOG00000010652	Dock6		Protein_coding_from_Ensembl	0	1.16064	1.63871	2.75219	2.89596	3.03461	0.933117	2.89425	1.96114	0.0366199	GO:0009203//ribonucleoside triphosphate catabolic process,GO:0006152//purine nucleoside catabolic process,GO:0050790//regulation of catalytic activity,GO:0046483//heterocycle metabolic process,GO:0023052//signaling,GO:0009894//regulation of catabolic process,GO:0019219//regulation of nucleobase-containing compound metabolic process,GO:0043087//regulation of GTPase activity,GO:1901575//organic sub…	GO:0005623//cell,GO:0044464//cell part,GO:0005737//cytoplasm,GO:0005622//intracellular,GO:0044424//intracellular part	GO:0017076//purine nucleotide binding,GO:0032561//guanyl ribonucleotide binding,GO:0036094//small molecule binding,GO:1901363//heterocyclic compound binding,GO:0032555//purine ribonucleotide binding,GO:0016462//pyrophosphatase activity,GO:0005488//binding,GO:0000166//nucleotide binding,GO:0001883//purine nucleoside binding,GO:0005085//guanyl-nucleotide exchange factor activity,GO:0043168//anion b…	---
ENSRNOT00000075424	ENSRNOG00000047046	Plin4		Protein_coding_from_Ensembl	2.37015	0	2.65184	3.52588	3.35118	4.03706	1.674	3.63804	1.96404	0.0453303	---	GO:0005623//cell,GO:0005886//plasma membrane,GO:0044464//cell part,GO:0005737//cytoplasm,GO:0005622//intracellular,GO:0043231//intracellular membrane-bounded organelle,GO:0071944//cell periphery,GO:0043226//organelle,GO:0044444//cytoplasmic part,GO:0016020//membrane,GO:0043229//intracellular organelle,GO:0043227//membrane-bounded organelle,GO:0044424//intracellular part,GO:0005811//lipid particle	---	---
ENSRNOT00000092383	ENSRNOG00000000512	Slc26a8		Protein_coding_from_Ensembl	4.65453	6.87213	4.07503	7.6431	7.0412	6.96991	5.20056	7.21807	2.01751	0.0328507	GO:0072348//sulfur compound transport,GO:0021700//developmental maturation,GO:0006885//regulation of pH,GO:0044765//single-organism transport,GO:0055082//cellular chemical homeostasis,GO:0048610//cellular process involved in reproduction,GO:0007276//gamete generation,GO:0034220//ion transmembrane transport,GO:0065007//biological regulation,GO:0022412//cellular process involved in reproduction in …	GO:0005623//cell,GO:0005886//plasma membrane,GO:0005887//integral to plasma membrane,GO:0044464//cell part,GO:0031226//intrinsic to plasma membrane,GO:0031224//intrinsic to membrane,GO:0044459//plasma membrane part,GO:0044425//membrane part,GO:0071944//cell periphery,GO:0016020//membrane,GO:0016021//integral to membrane	GO:0008271//secondary active sulfate transmembrane transporter activity,GO:0015301//anion:anion antiporter activity,GO:0015116//sulfate transmembrane transporter activity,GO:0008509//anion transmembrane transporter activity,GO:1901682//sulfur compound transmembrane transporter activity,GO:0015106//bicarbonate transmembrane transporter activity,GO:0015075//ion transmembrane transporter activity,GO…	---
ENSRNOT00000017714	ENSRNOG00000012815	Chst10		Protein_coding_from_Ensembl	1.41575	2.84355	3.77434	7.95805	4.52929	1.61141	2.67788	4.69959	2.02171	0.0463592	GO:0044723//single-organism carbohydrate metabolic process,GO:0008152//metabolic process,GO:1901576//organic substance biosynthetic process,GO:0044238//primary metabolic process,GO:0005975//carbohydrate metabolic process,GO:0016051//carbohydrate biosynthetic process,GO:0071704//organic substance metabolic process,GO:0009058//biosynthetic process	GO:0005623//cell,GO:0044464//cell part,GO:0005737//cytoplasm,GO:0005794//Golgi apparatus,GO:0031224//intrinsic to membrane,GO:0012505//endomembrane system,GO:0031090//organelle membrane,GO:0005622//intracellular,GO:0044422//organelle part,GO:0044425//membrane part,GO:0043231//intracellular membrane-bounded organelle,GO:0043226//organelle,GO:0044444//cytoplasmic part,GO:0016020//membrane,GO:004322…	GO:0016740//transferase activity,GO:0016232//HNK-1 sulfotransferase activity,GO:0003824//catalytic activity,GO:0016782//transferase activity, transferring sulfur-containing groups,GO:0008146//sulfotransferase activity	rno00514//Other types of O-glycan biosynthesis
ENSRNOT00000084455	ENSRNOG00000019638	Lmna		Protein_coding_from_Ensembl	1.80817	1.7954	1.63871	1.95185	7.75751	1.61141	1.74743	3.77359	2.02616	0.0469701	GO:0033365//protein localization to organelle,GO:0072358//cardiovascular system development,GO:0090343//positive regulation of cell aging,GO:0017038//protein import,GO:0072359//circulatory system development,GO:1901362//organic cyclic compound biosynthetic process,GO:0034504//protein localization to nucleus,GO:0010628//positive regulation of gene expression,GO:0010823//negative regulation of mito…	GO:0005623//cell,GO:0034399//nuclear periphery,GO:0044464//cell part,GO:0031965//nuclear membrane,GO:0005737//cytoplasm,GO:0031967//organelle envelope,GO:0031981//nuclear lumen,GO:0044430//cytoskeletal part,GO:0032991//macromolecular complex,GO:0031974//membrane-enclosed lumen,GO:0043232//intracellular non-membrane-bounded organelle,GO:0043228//non-membrane-bounded organelle,GO:0005654//nucleopla…	GO:0005515//protein binding,GO:0005198//structural molecule activity,GO:0005488//binding	rno04210//Apoptosis,rno05410//Hypertrophic cardiomyopathy (HCM),rno05412//Arrhythmogenic right ventricular cardiomyopathy (ARVC),rno05414//Dilated cardiomyopathy
ENSRNOT00000040085	ENSRNOG00000038771	AABR07064634.1		OtherRNA_from_Ensembl	0.874986	0	0	2.27051	2.70551	2.02972	0.291662	2.33525	2.04358	0.0458667	---	---	---	---
ENSRNOT00000026702	ENSRNOG00000019706	Phox2a		Protein_coding_from_Ensembl	1.80817	2.23471	0	3.93955	3.35118	3.03461	1.34763	3.44178	2.09415	0.0262768	GO:0048486//parasympathetic nervous system development,GO:0048485//sympathetic nervous system development,GO:1901362//organic cyclic compound biosynthetic process,GO:0010628//positive regulation of gene expression,GO:0018130//heterocycle biosynthetic process,GO:0021953//central nervous system neuron differentiation,GO:0051239//regulation of multicellular organismal process,GO:0043576//regulation …	GO:0005623//cell,GO:0044454//nuclear chromosome part,GO:0000790//nuclear chromatin,GO:0044464//cell part,GO:0031981//nuclear lumen,GO:0031974//membrane-enclosed lumen,GO:0043232//intracellular non-membrane-bounded organelle,GO:0043228//non-membrane-bounded organelle,GO:0043233//organelle lumen,GO:0005622//intracellular,GO:0000785//chromatin,GO:0044428//nuclear part,GO:0005694//chromosome,GO:00444…	GO:0044212//transcription regulatory region DNA binding,GO:0003677//DNA binding,GO:0000977//RNA polymerase II regulatory region sequence-specific DNA binding,GO:0000975//regulatory region DNA binding,GO:0043565//sequence-specific DNA binding,GO:1901363//heterocyclic compound binding,GO:0003676//nucleic acid binding,GO:0005488//binding,GO:0000976//transcription regulatory region sequence-specific …	---
ENSRNOT00000032333	ENSRNOG00000026805	Csf2		Protein_coding_from_Ensembl	0	0	0	2.94366	1.91129	1.61141	0	2.15545	2.15545	0.0449519	GO:0071705//nitrogen compound transport,GO:0043412//macromolecule modification,GO:0045649//regulation of macrophage differentiation,GO:0010628//positive regulation of gene expression,GO:0042221//response to chemical stimulus,GO:0044708//single-organism behavior,GO:0038034//signal transduction in absence of ligand,GO:0007260//tyrosine phosphorylation of STAT protein,GO:0010742//macrophage derived …	GO:0005615//extracellular space,GO:0005576//extracellular region,GO:0044421//extracellular region part	GO:0005515//protein binding,GO:0005102//receptor binding,GO:0005125//cytokine activity,GO:0005488//binding,GO:0005129//granulocyte macrophage colony-stimulating factor receptor binding,GO:0070851//growth factor receptor binding,GO:0008083//growth factor activity,GO:0005126//cytokine receptor binding	rno04060//Cytokine-cytokine receptor interaction,rno04630//Jak-STAT signaling pathway,rno04640//Hematopoietic cell lineage,rno04650//Natural killer cell mediated cytotoxicity,rno04660//T cell receptor signaling pathway,rno04664//Fc epsilon RI signaling pathway,rno04668//TNF signaling pathway,rno05132//Salmonella infection,rno05146//Amoebiasis,rno05166//HTLV-I infection,rno05202//Transcriptional m…
ENSRNOT00000079079	ENSRNOG00000008609	Capn3		Protein_coding_from_Ensembl	0	0	0	1.95185	2.48605	2.02972	0	2.15587	2.15587	0.0388944	GO:0032446//protein modification by small protein conjugation,GO:0043412//macromolecule modification,GO:1901362//organic cyclic compound biosynthetic process,GO:0010628//positive regulation of gene expression,GO:0051248//negative regulation of protein metabolic process,GO:0042221//response to chemical stimulus,GO:0051726//regulation of cell cycle,GO:0018130//heterocycle biosynthetic process,GO:00…	GO:0005623//cell,GO:0005886//plasma membrane,GO:0044464//cell part,GO:0005737//cytoplasm,GO:0032991//macromolecular complex,GO:0005622//intracellular,GO:0043234//protein complex,GO:0043231//intracellular membrane-bounded organelle,GO:0071944//cell periphery,GO:0043226//organelle,GO:0044444//cytoplasmic part,GO:0016020//membrane,GO:0043229//intracellular organelle,GO:0043227//membrane-bounded orga…	GO:0031432//titin binding,GO:0008092//cytoskeletal protein binding,GO:0003700//sequence-specific DNA binding transcription factor activity,GO:0005515//protein binding,GO:0005198//structural molecule activity,GO:0004198//calcium-dependent cysteine-type endopeptidase activity,GO:0005488//binding,GO:0008234//cysteine-type peptidase activity,GO:0031420//alkali metal ion binding,GO:0032947//protein co…	---
ENSRNOT00000072905	ENSRNOG00000048066	Rn50_X_0636.4		OtherRNA_from_Ensembl	0	0	0	1.95185	2.2271	2.35361	0	2.17752	2.17752	0.0366399	---	---	---	---
ENSRNOT00000032856	ENSRNOG00000021953	Meioc		Protein_coding_from_Ensembl	0	0	0	2.53136	1.50638	2.61795	0	2.21856	2.21856	0.0383413	GO:0051276//chromosome organization,GO:0007141//male meiosis I,GO:0006302//double-strand break repair,GO:0046483//heterocycle metabolic process,GO:0060255//regulation of macromolecule metabolic process,GO:0010467//gene expression,GO:0048610//cellular process involved in reproduction,GO:0048599//oocyte development,GO:0007276//gamete generation,GO:0071840//cellular component organization or biogene…	GO:0005623//cell,GO:0044464//cell part,GO:0005737//cytoplasm,GO:0005622//intracellular,GO:0044424//intracellular part	---	---
ENSRNOT00000025342	ENSRNOG00000018752	Clcf1		Protein_coding_from_Ensembl	0	0	0	2.53136	2.2271	2.02972	0	2.26273	2.26273	0.0309471	GO:0045685//regulation of glial cell differentiation,GO:0048293//regulation of isotype switching to IgE isotypes,GO:0043412//macromolecule modification,GO:0032943//mononuclear cell proliferation,GO:0042516//regulation of tyrosine phosphorylation of Stat3 protein,GO:0050671//positive regulation of lymphocyte proliferation,GO:0007260//tyrosine phosphorylation of STAT protein,GO:1901214//regulation …	GO:0031988//membrane-bounded vesicle,GO:0005623//cell,GO:0043230//extracellular organelle,GO:0005615//extracellular space,GO:0044464//cell part,GO:0032991//macromolecular complex,GO:0005576//extracellular region,GO:0065010//extracellular membrane-bounded organelle,GO:0031982//vesicle,GO:0070062//extracellular vesicular exosome,GO:0005622//intracellular,GO:0044421//extracellular region part,GO:004…	GO:0005127//ciliary neurotrophic factor receptor binding,GO:0046982//protein heterodimerization activity,GO:0005515//protein binding,GO:0046983//protein dimerization activity,GO:0005102//receptor binding,GO:0005125//cytokine activity,GO:0005488//binding,GO:0005126//cytokine receptor binding	rno04060//Cytokine-cytokine receptor interaction
ENSRNOT00000091943	ENSRNOG00000057716	AABR07025986.2		Protein_coding_from_Ensembl	0	0	0	2.53136	2.2271	2.02972	0	2.26273	2.26273	0.0309471	---	GO:0005623//cell,GO:0005886//plasma membrane,GO:0044464//cell part,GO:0032991//macromolecular complex,GO:0031224//intrinsic to membrane,GO:0044459//plasma membrane part,GO:0043234//protein complex,GO:0044425//membrane part,GO:0016010//dystrophin-associated glycoprotein complex,GO:0071944//cell periphery,GO:0016020//membrane,GO:0016012//sarcoglycan complex,GO:0016011//dystroglycan complex,GO:00160…	---	---
ENSRNOT00000027917	ENSRNOG00000043007	Rcn3		Protein_coding_from_Ensembl	0	0	1.0405	2.27051	3.2148	2.35361	0.346833	2.61297	2.26614	0.0292985	---	---	GO:0005515//protein binding,GO:0005488//binding,GO:0043167//ion binding,GO:0043169//cation binding,GO:0005509//calcium ion binding,GO:0046872//metal ion binding	---
ENSRNOT00000089911	ENSRNOG00000058740	AABR07036312.3		OtherRNA_from_Ensembl	0.874986	1.16064	1.63871	0.968076	4.88435	4.68179	1.22478	3.51141	2.28663	0.0258105	---	---	---	---
ENSRNOT00000085812	ENSRNOG00000009172	Cpvl		Protein_coding_from_Ensembl	0	0	0	1.95185	1.91129	3.03461	0	2.29925	2.29925	0.0336379	GO:1901575//organic substance catabolic process,GO:0051603//proteolysis involved in cellular protein catabolic process,GO:0044267//cellular protein metabolic process,GO:0009057//macromolecule catabolic process,GO:0008152//metabolic process,GO:0043170//macromolecule metabolic process,GO:0009056//catabolic process,GO:0006508//proteolysis,GO:0009987//cellular process,GO:0044260//cellular macromolecu…	GO:0031988//membrane-bounded vesicle,GO:0043230//extracellular organelle,GO:0005576//extracellular region,GO:0065010//extracellular membrane-bounded organelle,GO:0031982//vesicle,GO:0070062//extracellular vesicular exosome,GO:0044421//extracellular region part,GO:0043226//organelle,GO:0043227//membrane-bounded organelle	GO:0008238//exopeptidase activity,GO:0017171//serine hydrolase activity,GO:0008236//serine-type peptidase activity,GO:0004185//serine-type carboxypeptidase activity,GO:0004180//carboxypeptidase activity,GO:0070008//serine-type exopeptidase activity,GO:0070011//peptidase activity, acting on L-amino acid peptides,GO:0003824//catalytic activity,GO:0008233//peptidase activity,GO:0016787//hydrolase ac…	---
ENSRNOT00000024171	ENSRNOG00000017816	Pde6a		Protein_coding_from_Ensembl	0	0	0	1.95185	3.35118	1.61141	0	2.30481	2.30481	0.0396609	GO:0046483//heterocycle metabolic process,GO:0023052//signaling,GO:0055082//cellular chemical homeostasis,GO:0009126//purine nucleoside monophosphate metabolic process,GO:1901657//glycosyl compound metabolic process,GO:0009116//nucleoside metabolic process,GO:0055065//metal ion homeostasis,GO:0050794//regulation of cellular process,GO:0065007//biological regulation,GO:0046037//GMP metabolic proce…	---	GO:0042578//phosphoric ester hydrolase activity,GO:0005488//binding,GO:0047555//3',5'-cyclic-GMP phosphodiesterase activity,GO:0016788//hydrolase activity, acting on ester bonds,GO:0004112//cyclic-nucleotide phosphodiesterase activity,GO:0004114//3',5'-cyclic-nucleotide phosphodiesterase activity,GO:0003824//catalytic activity,GO:0043167//ion binding,GO:0043169//cation binding,GO:0046872//metal i…	rno00230//Purine metabolism,rno04744//Phototransduction
ENSRNOT00000007638	ENSRNOG00000005420	Abcg8		Protein_coding_from_Ensembl	0	0	0	2.27051	2.70551	2.02972	0	2.33525	2.33525	0.0271915	GO:0015748//organophosphate ester transport,GO:0009203//ribonucleoside triphosphate catabolic process,GO:0006152//purine nucleoside catabolic process,GO:0042221//response to chemical stimulus,GO:0031667//response to nutrient levels,GO:0051239//regulation of multicellular organismal process,GO:0007584//response to nutrient,GO:0046483//heterocycle metabolic process,GO:0044765//single-organism trans…	GO:0005623//cell,GO:0005886//plasma membrane,GO:0044464//cell part,GO:0032991//macromolecular complex,GO:0043235//receptor complex,GO:0044459//plasma membrane part,GO:0043234//protein complex,GO:0044425//membrane part,GO:0071944//cell periphery,GO:0016324//apical plasma membrane,GO:0016020//membrane,GO:0043190//ATP-binding cassette (ABC) transporter complex,GO:0045177//apical part of cell	GO:0017076//purine nucleotide binding,GO:0035639//purine ribonucleoside triphosphate binding,GO:0017127//cholesterol transporter activity,GO:0015399//primary active transmembrane transporter activity,GO:0016820//hydrolase activity, acting on acid anhydrides, catalyzing transmembrane movement of substances,GO:0046982//protein heterodimerization activity,GO:0005515//protein binding,GO:0016887//ATPa…	rno02010//ABC transporters,rno04975//Fat digestion and absorption,rno04976//Bile secretion
ENSRNOT00000091888	ENSRNOG00000059750	BC028528		Protein_coding_from_Ensembl	0	0	0	1.95185	1.91129	3.35752	0	2.40688	2.40688	0.0311743	---	---	---	---
ENSRNOT00000092664	ENSRNOG00000003123	Rpa1		Protein_coding_from_Ensembl	0	0	0	2.75219	3.97524	1.01988	0	2.58244	2.58244	0.0387805	GO:0006289//nucleotide-excision repair,GO:0051276//chromosome organization,GO:0006298//mismatch repair,GO:0006302//double-strand break repair,GO:0046483//heterocycle metabolic process,GO:0044249//cellular biosynthetic process,GO:0071840//cellular component organization or biogenesis,GO:0065007//biological regulation,GO:0009059//macromolecule biosynthetic process,GO:0060249//anatomical structure h…	GO:0005623//cell,GO:0044454//nuclear chromosome part,GO:0044464//cell part,GO:0031981//nuclear lumen,GO:0032991//macromolecular complex,GO:0031974//membrane-enclosed lumen,GO:0043232//intracellular non-membrane-bounded organelle,GO:0043228//non-membrane-bounded organelle,GO:0043601//nuclear replisome,GO:0005654//nucleoplasm,GO:0044451//nucleoplasm part,GO:0000781//chromosome, telomeric region,GO:…	GO:0003677//DNA binding,GO:0005515//protein binding,GO:1901363//heterocyclic compound binding,GO:0003676//nucleic acid binding,GO:0003697//single-stranded DNA binding,GO:0005488//binding,GO:0043566//structure-specific DNA binding,GO:0003684//damaged DNA binding,GO:0097159//organic cyclic compound binding	rno03030//DNA replication,rno03420//Nucleotide excision repair,rno03430//Mismatch repair,rno03440//Homologous recombination,rno03460//Fanconi anemia pathway
ENSRNOT00000040038	ENSRNOG00000030478	AY172581.9		OtherRNA_from_Ensembl	6.23314	6.1076	7.8609	11.5321	7.09076	9.90054	6.73388	9.5078	2.77392	0.0344493	---	---	---	---
ENSRNOT00000075987	ENSRNOG00000000989	Bud31		Protein_coding_from_Ensembl	0.874986	0	0	1.95185	2.48605	5.20834	0.291662	3.21541	2.92375	0.0281633	GO:0030521//androgen receptor signaling pathway,GO:1901362//organic cyclic compound biosynthetic process,GO:0042221//response to chemical stimulus,GO:0018130//heterocycle biosynthetic process,GO:0006396//RNA processing,GO:0046483//heterocycle metabolic process,GO:0060255//regulation of macromolecule metabolic process,GO:0023052//signaling,GO:0019219//regulation of nucleobase-containing compound m…	GO:0005623//cell,GO:0044454//nuclear chromosome part,GO:0000790//nuclear chromatin,GO:0044464//cell part,GO:0031981//nuclear lumen,GO:0032991//macromolecular complex,GO:0031974//membrane-enclosed lumen,GO:0043232//intracellular non-membrane-bounded organelle,GO:0043228//non-membrane-bounded organelle,GO:0005681//spliceosomal complex,GO:0043233//organelle lumen,GO:0005622//intracellular,GO:0000785…	GO:0000988//protein binding transcription factor activity,GO:0000981//sequence-specific DNA binding RNA polymerase II transcription factor activity,GO:0003700//sequence-specific DNA binding transcription factor activity,GO:0004871//signal transducer activity,GO:0005515//protein binding,GO:0035257//nuclear hormone receptor binding,GO:0005102//receptor binding,GO:0005488//binding,GO:0004879//ligand…	rno03040//Spliceosome
ENSRNOT00000087960	ENSRNOG00000056970	LOC257642		Protein_coding_from_Ensembl	1.41575	2.23471	1.63871	9.33641	2.70551	8.29675	1.76306	6.77956	5.0165	0.041868	GO:1901362//organic cyclic compound biosynthetic process,GO:0018130//heterocycle biosynthetic process,GO:0046483//heterocycle metabolic process,GO:0060255//regulation of macromolecule metabolic process,GO:0019219//regulation of nucleobase-containing compound metabolic process,GO:0010467//gene expression,GO:0044249//cellular biosynthetic process,GO:0008283//cell proliferation,GO:2001141//regulatio…	GO:0031224//intrinsic to membrane,GO:0044425//membrane part,GO:0016020//membrane,GO:0016021//integral to membrane	GO:0003700//sequence-specific DNA binding transcription factor activity,GO:0003677//DNA binding,GO:0005515//protein binding,GO:1901363//heterocyclic compound binding,GO:0003676//nucleic acid binding,GO:0005488//binding,GO:0043566//structure-specific DNA binding,GO:0097159//organic cyclic compound binding,GO:0003690//double-stranded DNA binding,GO:0001071//nucleic acid binding transcription factor…	---

## Sheet: figure 4 mRNA validation
Figure 4. The validation of significant expression mRNAs in BCG-PSN treated RBL-2H3 cell
	NC	Drug Treated	p value
ERBB4	1.00721	0.5191	0.0032
	1.00347	0.630544
	0.989405	0.360586
GFI1B	1.00721	0.851513	0.1211
	1.00347	0.860121
	0.989405	1.0011
DDR1	1.03848	1.10539	0.03
	0.961518	1.24923
	0.932825	1.69197
	1.06718	1.66945
RSAD2	1.17833	4.63988	0.0057
	0.821669	6.51591
	0.795295	3.18019
	1.2047
