# Supplementary material for: Therapeutic effect of Bacillus Calmette–Guerin polysaccharide nucleic acid on mast cell at the transcriptional level
Source: PeerJ. 2019 Aug 21;7:e7404. doi: 10.7717/peerj.7404 (PMC6708377; doi:10.7717/peerj.7404)
Supplement: Table S2 — UAS7 values alleviated not less than 50% determined as response. The response analysis was evaluated via chia-quare test. [file peerj-07-7404-s003.xlsx]

## Sheet: Table S2
Table S2. The efficacy of different drug-treated group in CSU patients
	Response (n, %)	Non-Response (n, %)	P value	OR(95%Cl)
BCG-PSN Combined Therapy Group	38(71.7)	15(28.3)	0.978	0.989(0.431-2.270)
Antihistamines-monotherapy Group	41(71.9)	16(28.1)
UAS7 values alleviated not less than 50% determine as response. The response analysis was evaluated via chia-quare test.
