# Supplementary material for: Therapeutic effect of Bacillus Calmette–Guerin polysaccharide nucleic acid on mast cell at the transcriptional level
Source: PeerJ. 2019 Aug 21;7:e7404. doi: 10.7717/peerj.7404 (PMC6708377; doi:10.7717/peerj.7404)
Supplement: Table S3 — Triplicate cell samples were collected. Q30% means the proportion of mass fraction no less than 30% of the total number in the high-quality segment. [file peerj-07-7404-s004.xlsx]

## Sheet: Sheet1
Table S3. Sequencing Statistics quality analysis of RBL-2H3 cells treated with or without BCG-PSN
Sample	Clean read pairs	Average length	Clean bases %	Q20%	Q30 %
NC1	57631658	144.397	0.9461	0.9817	0.9483
NC2	37042670	144.644	0.9452	0.9792	0.9433
NC3	43792560	144.85	0.948	0.9802	0.9449
BCG-PSN treated 1	63308968	144.759	0.9479	0.9802	0.9444
BCG-PSN treated 2	54048206	144.301	0.9416	0.9782	0.9402
BCG-PSN treated 3	54318077	144.611	0.9472	0.9807	0.9449
Triplicate cell samples were collected. Q30% means the proportion of mass fraction no less than 30% of the total number in the high-quality segment.
